# Supplementary material for: Effects of tumor-infiltrating lymphocytes on nonresponse rate of neoadjuvant chemotherapy in patients with invasive breast cancer
Source: Sci Rep. 2023 Jun 7;13:9256. doi: 10.1038/s41598-023-36517-2 (PMC10247751; doi:10.1038/s41598-023-36517-2)
Supplement: Supplementary file 3 — Supplementary Table S1. [file 41598_2023_36517_MOESM3_ESM.xls]

## Sheet: cases
Table S1 Raw data of the study cohort of neoadjuvant chemotherapy cases.
Case#	TILs	Age	Molecular Subtypes	Tumor type	Anthracycline	Taxus	Carboplatin	Neoadjuvant regimen*	tpCR	NR	Miller Payne grade (MP grade)	Breast Conserving	HR status	ER H-score	PR H-score	KI67 index (%)	P53 (%)	CK56 (%)	EGFR (%)	AR H-score	Trastuzumab(T) only	T+Pyrroltinib	T+Pertuzumab	All anti HER2 therapy
1	5	67	HR+HER2-	Ductal	Not Available	Not Available	Not Available	-	No	No	3	No	positive	180	0	14	0	0	0	120	N/A	N/A	N/A	N/A
2	30	41	TNBC	Ductal	Yes	Yes	No	TE*6	Yes	No	5	No	negative	0	0	85	85	15	60	0	N/A	N/A	N/A	N/A
3	5	56	HER2+	Ductal	No	Yes	Yes	TCbH*6	No	No	4	No	negative	0	0	20	20	0	0	0	Yes	No	No	Yes
4	5	65	HER2+	Ductal	Yes	Yes	No	TAC*6	No	No	3	No	negative	0	0	50	40	0	0	180	No	No	No	No
5	5	54	HR+HER2-	Ductal	Not Available	Not Available	Not Available	-	No	Yes	3	No	positive	1	0	80	90	90	80	0	N/A	N/A	N/A	N/A
6	Not Available	30	TNBC	Ductal	Not Available	Not Available	Not Available	-	Yes	No	5	No	negative	0	0	75	0	15	65	5	N/A	N/A	N/A	N/A
7	10	52	HER2+	Ductal	No	Yes	Yes	TCbH*6	Yes	No	5	No	negative	0	0	40	0	0	70	140	Yes	No	No	Yes
8	5	44	HR+HER2-	Ductal	No	Yes	Yes	TCb*6	No	No	4	No	positive	160	3	10	1	0	0	10	N/A	N/A	N/A	N/A
9	5	23	HER2+	Ductal	No	Yes	Yes	TCbH*6	Yes	No	5	No	negative	0	0	30	0	0	40	20	Yes	No	No	Yes
10	5	44	HR+HER2-	Ductal	Not Available	Not Available	Not Available	-	No	No	3	No	positive	270	80	50	1	0	0	120	N/A	N/A	N/A	N/A
11	Not Available	45	HER2+	Ductal	Yes	Yes	No	TEC*6	No	No	2	No	positive	110	1	35	50	0	0	150	No	No	No	No
12	5	46	HER2+	Ductal	Yes	Yes	No	AC*4+T*4	No	No	2	No	positive	1	0	30	50	0	10	120	No	No	No	No
13	5	72	HR+HER2-	Ductal	Yes	Yes	No	TA*6	No	No	2	No	positive	270	20	50	70	0	0	5	N/A	N/A	N/A	N/A
14	20	55	HER2+	Ductal	No	Yes	Yes	TCbH*6	No	No	3	No	negative	0	0	20	50	0	20	160	Yes	No	No	Yes
15	5	39	HER2+	Ductal	Yes	Yes	No	AC*4+TH*4	No	No	2	No	negative	0	0	65	0	0	0	0	Yes	No	No	Yes
16	Not Available	56	HER2+	Ductal	No	Yes	Yes	TCbPH*6	Yes	No	5	No	positive	1	40	25	0	0	85	30	No	No	Yes	Yes
17	5	57	HR+HER2-	Ductal	Yes	Yes	No	TA*6	No	No	2	No	positive	270	0	30	20	0	0	5	N/A	N/A	N/A	N/A
18	5	59	HER2+	Ductal	No	Yes	No	TH*6	No	No	3	No	positive	2	0	40	10	0	30	170	Yes	No	No	Yes
19	Not Available	48	HR+HER2-	Ductal	Yes	Yes	No	TEC*6	No	Yes	1	No	positive	20	0	40	0	0	0	100	N/A	N/A	N/A	N/A
20	5	44	HR+HER2-	Ductal	Yes	Yes	No	TAC*6	No	No	3	No	positive	210	0	30	1	0	0	Not Available	N/A	N/A	N/A	N/A
21	Not Available	60	HR+HER2-	Ductal	Yes	Yes	Yes	AC*4+TCb*4	No	No	2	No	positive	160	120	25	0	0	0	0	N/A	N/A	N/A	N/A
22	Not Available	41	HER2+	Ductal	Yes	Yes	No	AC*4+TH*4	No	No	4	No	negative	0	0	Not Available	0	2	0	270	Yes	No	No	Yes
23	5	38	HR+HER2-	Ductal	Yes	Yes	Yes	AC*4+TCb*4	No	No	2	No	positive	140	10	10	2	0	0	140	N/A	N/A	N/A	N/A
24	5	57	HER2+	Ductal	Yes	Yes	No	EC*4+TH*4	No	No	3	No	positive	120	10	50	70	0	5	2	Yes	No	No	Yes
25	5	57	HR+HER2-	Ductal	Yes	Yes	No	TE*6	No	No	2	No	positive	180	0	10	1	0	0	140	N/A	N/A	N/A	N/A
26	60	31	HER2+	Ductal	No	Yes	Yes	TCbH*6	Yes	No	5	No	negative	0	0	50	0	15	90	60	Yes	No	No	Yes
27	5	56	HER2+	Ductal	Yes	Yes	Yes	AC*4-TCbH*4	No	No	3	No	positive	180	0	45	0	0	0	1	Yes	No	No	Yes
28	Not Available	50	TNBC	Ductal	Yes	Yes	Yes	AC*4+TCb*4	No	No	3	No	negative	0	0	Not Available	0	10	80	160	N/A	N/A	N/A	N/A
29	10	63	HER2+	Ductal	Yes	Yes	No	TEC*6	No	No	5	No	negative	0	0	50	0	0	0	140	No	No	No	No
30	5	45	HER2+	Ductal	Yes	Yes	Yes	EC*4-TCbH*4	Yes	No	5	No	negative	0	0	30	2	5	30	Not Available	Yes	No	No	Yes
31	1	48	HR+HER2-	Ductal	Not Available	Not Available	Not Available	-	No	Yes	1	No	positive	100	75	40	5	0	0	0	N/A	N/A	N/A	N/A
32	20	32	HR+HER2-	Ductal	Yes	Yes	No	TEC*6	No	No	2	No	positive	140	20	30	80	10	0	160	N/A	N/A	N/A	N/A
33	20	63	HR+HER2-	Ductal	Yes	Yes	No	TEC*6	No	No	4	No	positive	270	50	60	80	0	0	40	N/A	N/A	N/A	N/A
34	30	30	HER2+	Ductal	Yes	Yes	Yes	AC*4-TCbH*4	Yes	No	5	Yes	positive	120	2	50	2	0	0	Not Available	Yes	No	No	Yes
35	10	43	HER2+	Ductal	No	Yes	Yes	TCbH*6	No	No	3	No	negative	0	0	40	0	0	60	40	Yes	No	No	Yes
36	10	49	HR+HER2-	Ductal	Yes	Yes	No	TE*6	No	No	5	No	positive	270	0	20	1	0	0	5	N/A	N/A	N/A	N/A
37	10	53	HER2+	Ductal	Yes	Yes	Yes	AC*4-TCbH*4	Yes	No	5	No	negative	0	0	70	5	0	10	180	Yes	No	No	Yes
38	5	39	HR+HER2-	Ductal	Yes	Yes	No	TE*6	No	No	4	No	positive	140	100	20	70	0	0	Not Available	N/A	N/A	N/A	N/A
39	5	58	HR+HER2-	Ductal	Yes	Yes	No	EC*4+T*4	No	No	4	No	positive	60	0	60	0	0	2	60	N/A	N/A	N/A	N/A
40	5	43	HR+HER2-	Ductal	Yes	Yes	No	TA*6	No	No	3	No	positive	160	10	30	5	0	0	70	N/A	N/A	N/A	N/A
41	5	43	HR+HER2-	Ductal	Not Available	Not Available	Not Available	-	No	No	2	No	positive	270	2	20	5	0	0	0	N/A	N/A	N/A	N/A
42	5	41	HER2+	Ductal	Yes	Yes	No	AC*4+TH*4	Yes	No	5	No	positive	20	0	50	0	0	0	0	Yes	No	No	Yes
43	Not Available	32	TNBC	Ductal	Yes	Yes	Yes	EC*4+TCb*4	Yes	No	5	No	negative	0	0	90	90	90	70	0	N/A	N/A	N/A	N/A
44	5	45	TNBC	Ductal	Not Available	Not Available	Not Available	-	No	No	2	No	negative	0	0	60	70	90	90	10	N/A	N/A	N/A	N/A
45	5	34	HR+HER2-	Ductal	Yes	Yes	No	TEC*6	Yes	No	5	No	positive	270	30	14	0	0	0	160	N/A	N/A	N/A	N/A
46	5	63	HER2+	Ductal	No	Yes	Yes	TCbH*6	No	No	2	No	negative	0	0	70	80	0	25	140	Yes	No	No	Yes
47	5	36	TNBC	Ductal	Yes	Yes	No	EC*4+T*4	No	No	2	No	negative	0	0	60	80	0	40	0	N/A	N/A	N/A	N/A
48	Not Available	46	HR+HER2-	Others	Yes	No	Yes	EC*4-Cb*4	No	No	2	No	positive	270	0	10	0	0	0	5	N/A	N/A	N/A	N/A
49	5	54	HER2+	Ductal	Yes	Yes	No	AC*4+TH*4	No	No	2	No	positive	120	120	70	90	0	0	60	Yes	No	No	Yes
50	5	74	HR+HER2-	Ductal	Not Available	Not Available	Not Available	-	No	Yes	1	No	positive	270	0	20	0	0	0	160	N/A	N/A	N/A	N/A
51	5	29	HER2+	Ductal	Yes	Yes	Yes	EC*4-TCbH*4	Yes	No	5	Yes	negative	0	0	45	0	0	0	20	Yes	No	No	Yes
52	30	56	HER2+	Ductal	Yes	Yes	No	TAC*6	Yes	No	5	No	positive	100	10	40	1	0	0	140	No	No	No	No
53	10	36	HER2+	Ductal	No	Yes	No	TH*6	No	No	5	No	positive	30	100	40	0	0	0	180	Yes	No	No	Yes
54	5	40	HER2+	Ductal	Yes	Yes	No	AC*4+TH*4	No	No	2	No	positive	160	0	40	0	0	0	160	Yes	No	No	Yes
55	2	48	HR+HER2-	Ductal	Yes	No	Yes	EC*4-Cb*4	No	No	2	No	positive	270	10	20	10	0	10	40	N/A	N/A	N/A	N/A
56	5	56	HR+HER2-	Ductal	Yes	Yes	No	EC*4+T*4	No	No	2	No	positive	270	140	30	0	0	0	100	N/A	N/A	N/A	N/A
57	5	63	HER2+	Ductal	Yes	Yes	No	EC*4+TH*4	Yes	No	5	No	negative	0	0	10	0	0	0	60	Yes	No	No	Yes
58	Not Available	43	HR+HER2-	Others	Yes	Yes	No	TE*6	No	No	4	Yes	positive	140	10	80	85	0	0	130	N/A	N/A	N/A	N/A
59	5	49	HER2+	Ductal	No	Yes	Yes	TCbH*6	No	No	3	No	negative	0	0	40	90	0	0	180	Yes	No	No	Yes
60	10	37	HER2+	Ductal	No	Yes	Yes	TCbH*6	Yes	No	5	No	positive	60	40	30	30	0	0	160	Yes	No	No	Yes
61	20	35	HR+HER2-	Ductal	Yes	Yes	No	EC*4+T*4	No	No	5	Yes	positive	8	0	50	40	80	10	1	N/A	N/A	N/A	N/A
62	5	60	HER2+	Ductal	No	Yes	Yes	TCbH*6	No	No	3	No	positive	270	100	25	2	0	0	180	Yes	No	No	Yes
63	5	60	HER2+	Ductal	No	Yes	No	T*6	No	No	2	No	positive	180	100	30	0	0	0	0	No	No	No	No
64	5	49	HER2+	Ductal	Yes	Yes	No	EC*4+T*4	Yes	No	5	No	positive	10	0	50	70	30	80	120	No	No	No	No
65	50	24	TNBC	Ductal	Yes	Yes	No	TA*6	No	No	3	No	negative	0	0	80	0	10	10	5	N/A	N/A	N/A	N/A
66	20	39	HR+HER2-	Ductal	Yes	Yes	Yes	AC*4+TCb*4	No	No	5	Yes	positive	270	20	20	20	0	10	140	N/A	N/A	N/A	N/A
67	5	62	TNBC	Ductal	Yes	Yes	No	TEC*6	No	No	5	No	negative	0	0	10	10	90	0	0	N/A	N/A	N/A	N/A
68	5	44	HR+HER2-	Ductal	Yes	Yes	No	TAC*6	No	No	3	No	positive	140	10	30	1	2	0	180	N/A	N/A	N/A	N/A
69	10	64	HER2+	Ductal	Yes	Yes	No	EC*4+TH*4	No	Yes	5	No	negative	0	0	30	85	5	90	140	Yes	No	No	Yes
70	Not Available	43	HR+HER2-	Ductal	Yes	Yes	No	TAC*6	No	No	2	No	positive	140	0	Not Available	0	0	10	Not Available	N/A	N/A	N/A	N/A
71	5	48	HR+HER2-	Ductal	Yes	Yes	Yes	EC*4+TCb*4	No	No	3	No	positive	120	20	20	0	0	0	120	N/A	N/A	N/A	N/A
72	10	57	HR+HER2-	Ductal	Yes	Yes	No	TE*6	No	No	3	No	positive	270	270	20	30	0	0	140	N/A	N/A	N/A	N/A
73	Not Available	31	HR+HER2-	Ductal	Yes	Yes	Yes	EC*4+TCb*4	No	No	2	No	positive	1	0	Not Available	70	0	10	0	N/A	N/A	N/A	N/A
74	5	30	HER2+	Ductal	Yes	Yes	No	EC*4+T*4	No	No	2	No	negative	0	0	40	0	0	0	160	No	No	No	No
75	20	72	HER2+	Ductal	No	Yes	Yes	TCbH*6	No	No	2	No	negative	0	0	30	40	0	40	140	Yes	No	No	Yes
76	5	61	TNBC	Ductal	Yes	No	No	AC*4	No	No	3	No	negative	0	0	20	50	50	90	180	N/A	N/A	N/A	N/A
77	5	47	HR+HER2-	Ductal	Yes	Yes	Yes	AC*4+TCb*4	No	No	3	No	positive	120	20	40	0	0	10	150	N/A	N/A	N/A	N/A
78	Not Available	49	TNBC	Ductal	Not Available	Not Available	Not Available	-	No	No	2	No	negative	0	0	85	0	75	3	2	N/A	N/A	N/A	N/A
79	5	63	HER2+	Ductal	Yes	Yes	No	TAC*6	No	No	2	No	positive	270	210	30	30	0	30	160	No	No	No	No
80	5	34	TNBC	Ductal	Yes	Yes	No	TAC*6	Yes	No	5	No	negative	0	0	80	0	15	0	0	N/A	N/A	N/A	N/A
81	5	56	HER2+	Ductal	No	Yes	Yes	TCbH*6	Yes	No	5	No	negative	0	0	85	90	0	15	160	Yes	No	No	Yes
82	5	68	HR+HER2-	Ductal	Not Available	Not Available	Not Available	-	No	No	3	No	positive	270	270	20	0	0	0	180	N/A	N/A	N/A	N/A
83	5	51	HR+HER2-	Ductal	Yes	Yes	No	TA*6	No	Yes	1	Yes	positive	270	20	Not Available	2	0	0	100	N/A	N/A	N/A	N/A
84	Not Available	41	HER2+	Ductal	No	Yes	Yes	TCbH*6	Yes	No	5	No	negative	0	0	90	90	0	80	0	Yes	No	No	Yes
85	5	35	HER2+	Ductal	Yes	Yes	Yes	EC*4-TCbH*4	Yes	No	5	No	negative	0	0	50	0	0	5	100	Yes	No	No	Yes
86	5	60	HR+HER2-	Ductal	Yes	Yes	No	TAC*6	No	No	3	No	positive	270	0	40	0	0	0	80	N/A	N/A	N/A	N/A
87	5	58	HER2+	Ductal	Yes	Yes	Yes	EC*4-TCbH*4	No	No	4	No	positive	80	0	70	70	0	0	80	Yes	No	No	Yes
88	5	45	HR+HER2-	Ductal	Yes	Yes	No	TEC*6	No	No	3	No	positive	270	40	30	10	0	0	160	N/A	N/A	N/A	N/A
89	5	45	HR+HER2-	Ductal	Not Available	Not Available	Not Available	-	Yes	No	5	No	positive	270	80	30	10	0	0	160	N/A	N/A	N/A	N/A
90	1	43	HR+HER2-	Ductal	Yes	No	No	AC*4	Yes	No	5	No	positive	180	130	90	60	0	0	180	N/A	N/A	N/A	N/A
91	20	44	HER2+	Ductal	Yes	Yes	No	AC*4+TH*4	No	No	2	No	negative	0	0	14	0	0	90	160	Yes	No	No	Yes
92	5	64	TNBC	Ductal	Yes	Yes	Yes	AC*4+TCb*4	No	No	2	No	negative	0	0	30	0	0	80	270	N/A	N/A	N/A	N/A
93	5	67	HR+HER2-	Ductal	Yes	Yes	No	AC*4+T*4	No	Yes	1	No	positive	170	160	75	90	0	0	60	N/A	N/A	N/A	N/A
94	5	37	TNBC	Ductal	Yes	Yes	No	TA*6	No	No	3	No	negative	0	0	10	0	90	0	0	N/A	N/A	N/A	N/A
95	5	40	TNBC	Ductal	Yes	Yes	Yes	EC*4+TCb*4	Yes	No	5	No	negative	0	0	70	2	10	60	0	N/A	N/A	N/A	N/A
96	Not Available	59	HR+HER2-	Ductal	Yes	Yes	No	TEC*6	No	No	3	No	positive	180	20	40	10	0	0	160	N/A	N/A	N/A	N/A
97	5	44	HR+HER2-	Ductal	Yes	Yes	No	EC*4+T*4	No	Yes	1	No	positive	180	0	20	5	0	0	180	N/A	N/A	N/A	N/A
98	5	64	HR+HER2-	Ductal	Yes	Yes	No	TAC*6	No	No	2	No	positive	270	0	40	10	0	10	140	N/A	N/A	N/A	N/A
99	5	52	HR+HER2-	Ductal	Yes	Yes	No	TE*6	No	Yes	1	No	positive	180	80	20	10	0	0	170	N/A	N/A	N/A	N/A
100	5	27	HER2+	Ductal	Yes	Yes	No	EC*4+TH*4	No	No	3	No	positive	160	120	14	80	0	0	270	Yes	No	No	Yes
101	20	55	HR+HER2-	Ductal	Yes	Yes	No	TE*6	No	No	3	Yes	positive	270	1	40	70	0	0	80	N/A	N/A	N/A	N/A
102	20	59	TNBC	Ductal	Yes	Yes	No	TEC*6	No	No	5	No	negative	0	0	70	80	0	90	0	N/A	N/A	N/A	N/A
103	Not Available	53	HER2+	Ductal	Yes	Yes	No	AC*4+TH*4	No	No	2	No	positive	180	20	Not Available	5	0	5	0	Yes	No	No	Yes
104	10	38	HR+HER2-	Ductal	Yes	Yes	No	TEC*6	No	No	2	No	positive	180	20	40	0	0	0	20	N/A	N/A	N/A	N/A
105	5	51	HER2+	Ductal	Yes	Yes	No	EC*4+TH*4	No	No	4	No	negative	0	0	10	80	0	80	0	Yes	No	No	Yes
106	30	40	HER2+	Ductal	Yes	Yes	No	TA*6	No	No	2	No	negative	0	0	70	90	10	70	120	No	No	No	No
107	5	46	HER2+	Others	Yes	Yes	No	EC*4+TH*4	No	Yes	1	No	positive	270	0	30	0	0	0	120	Yes	No	No	Yes
108	5	60	HER2+	Ductal	Yes	Yes	No	EC*4+TH*4	No	No	5	No	negative	0	0	25	60	0	90	20	Yes	No	No	Yes
109	1	41	HR+HER2-	Ductal	Yes	Yes	No	AC*4+T*4	No	Yes	2	No	positive	140	20	Not Available	5	0	0	30	N/A	N/A	N/A	N/A
110	5	38	HR+HER2-	Ductal	Yes	Yes	No	TE*6	No	No	4	No	positive	120	40	70	60	0	0	270	N/A	N/A	N/A	N/A
111	5	62	HR+HER2-	Ductal	Yes	Yes	No	TEC*6	No	No	4	No	positive	30	0	90	0	70	90	5	N/A	N/A	N/A	N/A
112	5	43	HR+HER2-	Ductal	Yes	Yes	No	TE*6	No	Yes	1	No	positive	170	4	40	10	0	0	140	N/A	N/A	N/A	N/A
113	5	38	HER2+	Others	Yes	Yes	No	AC*4+TH*4	No	Yes	1	No	positive	270	40	20	0	0	0	10	Yes	No	No	Yes
114	5	62	HR+HER2-	Ductal	Yes	Yes	Yes	AC*4+TCb*4	No	Yes	2	No	positive	270	0	14	5	0	0	160	N/A	N/A	N/A	N/A
115	5	53	HR+HER2-	Ductal	Not Available	Not Available	Not Available	-	No	No	2	No	positive	270	140	14	1	0	10	170	N/A	N/A	N/A	N/A
116	10	60	HR+HER2-	Ductal	Yes	Yes	Yes	AC*4+TCb*4	No	No	2	No	positive	270	1	35	10	0	5	80	N/A	N/A	N/A	N/A
117	5	63	HR+HER2-	Ductal	Yes	No	No	AC*4	No	No	2	No	positive	270	1	40	20	0	30	5	N/A	N/A	N/A	N/A
118	Not Available	59	HER2+	Ductal	Yes	Yes	No	TEC*6	No	No	3	No	negative	0	0	Not Available	Not Available	Not Available	Not Available	Not Available	No	No	No	No
119	30	35	HR+HER2-	Ductal	Yes	Yes	No	TE*6	No	No	4	No	positive	60	0	50	90	0	0	30	N/A	N/A	N/A	N/A
120	5	69	HER2+	Ductal	No	Yes	Yes	TCbH*6	Yes	No	5	No	negative	0	0	60	90	10	80	160	Yes	No	No	Yes
121	5	58	HER2+	Ductal	No	Yes	Yes	TCbPH*6	No	No	4	No	negative	0	0	30	0	0	5	180	No	No	Yes	Yes
122	5	57	HR+HER2-	Ductal	Yes	Yes	No	TEC*6	No	No	2	No	positive	180	20	10	2	0	0	80	N/A	N/A	N/A	N/A
123	5	73	HR+HER2-	Ductal	Yes	Yes	No	TEC*6	No	Yes	2	No	positive	270	50	80	70	0	10	4	N/A	N/A	N/A	N/A
124	Not Available	65	TNBC	Ductal	Yes	Yes	No	TAC*6	No	No	3	No	negative	0	0	20	10	0	0	160	N/A	N/A	N/A	N/A
125	Not Available	44	HR+HER2-	Lobular	Yes	Yes	No	TEC*6	No	No	3	No	positive	180	80	40	5	0	0	10	N/A	N/A	N/A	N/A
126	30	58	HER2+	Ductal	No	Yes	Yes	TCbH*6	Yes	No	5	No	negative	0	0	20	50	0	0	60	Yes	No	No	Yes
127	5	66	HR+HER2-	Ductal	Yes	Yes	No	TAC*6	No	No	2	No	positive	160	30	Not Available	Not Available	Not Available	Not Available	Not Available	N/A	N/A	N/A	N/A
128	30	55	HER2+	Ductal	Yes	Yes	Yes	AC*4-TCbH*4	Yes	No	5	No	negative	0	0	40	80	0	80	160	Yes	No	No	Yes
129	15	56	HER2+	Ductal	Yes	Yes	Yes	AC*4-TCbH*4	No	No	4	No	negative	0	0	60	0	0	70	100	Yes	No	No	Yes
130	5	40	HR+HER2-	Lobular	Yes	No	No	EC*4	No	Yes	2	Yes	positive	270	270	50	50	0	0	140	N/A	N/A	N/A	N/A
131	5	52	HR+HER2-	Ductal	Yes	Yes	No	TE*6	No	No	5	No	positive	270	20	45	0	0	40	100	N/A	N/A	N/A	N/A
132	5	47	HR+HER2-	Ductal	Yes	Yes	No	TEC*6	No	No	3	No	positive	270	60	50	40	0	50	5	N/A	N/A	N/A	N/A
133	5	47	HER2+	Ductal	Yes	Yes	No	EC*4+TH*4	No	No	4	No	positive	1	1	50	40	0	50	5	Yes	No	No	Yes
134	10	63	HR+HER2-	Ductal	Yes	Yes	No	AC*4+T*4	No	No	3	No	positive	270	0	30	0	2	0	40	N/A	N/A	N/A	N/A
135	5	70	HR+HER2-	Ductal	Yes	Yes	No	TE*6	No	No	2	No	positive	270	0	3	0	0	0	180	N/A	N/A	N/A	N/A
136	10	52	TNBC	Ductal	No	Yes	Yes	TCb*6	No	No	4	No	negative	0	0	80	80	0	90	20	N/A	N/A	N/A	N/A
137	5	71	HR+HER2-	Ductal	Yes	Yes	No	TE*6	No	No	2	No	positive	160	2	50	5	0	0	40	N/A	N/A	N/A	N/A
138	5	64	HER2+	Ductal	No	Yes	Yes	TCbH*6	No	No	4	No	negative	0	0	14	0	0	0	180	Yes	No	No	Yes
139	5	36	HR+HER2-	Ductal	Yes	Yes	No	TEC*6	Yes	No	5	Yes	positive	270	40	40	50	0	0	60	N/A	N/A	N/A	N/A
140	Not Available	48	HER2+	Ductal	No	Yes	Yes	TCbH*6	Yes	No	5	No	positive	270	60	Not Available	Not Available	Not Available	Not Available	Not Available	Yes	No	No	Yes
141	5	72	HER2+	Ductal	No	Yes	No	TC*6	No	No	3	No	positive	140	60	40	0	0	5	180	No	No	No	No
142	15	59	HR+HER2-	Ductal	Yes	Yes	No	TE*6	Yes	No	5	No	positive	180	2	60	5	0	0	180	N/A	N/A	N/A	N/A
143	5	65	HER2+	Ductal	Yes	Yes	No	TAC*6	No	No	3	No	negative	0	0	Not Available	30	0	20	120	No	No	No	No
144	5	45	TNBC	Ductal	Yes	Yes	No	TE*6	No	No	4	No	negative	0	0	70	70	80	90	0	N/A	N/A	N/A	N/A
145	5	41	HR+HER2-	Ductal	Yes	Yes	No	TEC*6	No	No	2	No	positive	60	0	30	0	0	0	180	N/A	N/A	N/A	N/A
146	Not Available	61	HR+HER2-	Ductal	Yes	Yes	No	EC*4+T*4	No	No	2	No	positive	270	0	20	0	0	0	160	N/A	N/A	N/A	N/A
147	8	34	HR+HER2-	Ductal	Yes	Yes	No	AC*4+T*4	No	Yes	1	No	positive	150	270	25	10	0	0	70	N/A	N/A	N/A	N/A
148	5	31	HR+HER2-	Ductal	Yes	Yes	Yes	EC*4+TCb*4	No	No	2	No	positive	270	270	20	0	0	0	180	N/A	N/A	N/A	N/A
149	5	50	HR+HER2-	Ductal	Yes	Yes	No	TEC*6	No	No	4	Yes	positive	270	60	20	0	0	0	160	N/A	N/A	N/A	N/A
150	5	22	HR+HER2-	Ductal	Yes	Yes	No	TEC*6	No	No	3	No	positive	180	4	40	1	0	0	50	N/A	N/A	N/A	N/A
151	10	47	HR+HER2-	Ductal	Yes	Yes	No	TAC*6	No	No	2	No	positive	100	0	40	60	0	0	170	N/A	N/A	N/A	N/A
152	10	62	HR+HER2-	Ductal	Yes	Yes	Yes	AC*4+TCb*4	No	No	3	No	positive	270	1	30	0	0	20	160	N/A	N/A	N/A	N/A
153	5	58	TNBC	Ductal	Yes	Yes	Yes	AC*4+TCb*4	No	Yes	2	No	negative	0	0	30	0	70	70	180	N/A	N/A	N/A	N/A
154	Not Available	37	HR+HER2-	Ductal	Yes	Yes	No	TEC*6	No	No	3	No	positive	270	20	30	2	0	0	20	N/A	N/A	N/A	N/A
155	30	58	HER2+	Ductal	No	Yes	Yes	TCbH*6	Yes	No	5	No	negative	0	0	50	0	0	0	160	Yes	No	No	Yes
156	Not Available	57	TNBC	Ductal	Yes	Yes	Yes	AC*4+TCb*4	No	No	2	No	negative	0	0	Not Available	60	2	70	140	N/A	N/A	N/A	N/A
157	5	41	HR+HER2-	Ductal	Yes	Yes	No	TEC*6	No	No	2	No	positive	40	1	Not Available	50	0	0	10	N/A	N/A	N/A	N/A
158	Not Available	53	HR+HER2-	Ductal	Yes	Yes	No	TAC*6	No	No	2	No	positive	180	10	25	0	0	0	60	N/A	N/A	N/A	N/A
159	1	63	HR+HER2-	Ductal	Yes	Yes	No	TA*6	No	No	4	No	positive	160	60	65	0	0	0	140	N/A	N/A	N/A	N/A
160	Not Available	56	HR+HER2-	Ductal	Yes	Yes	No	TAC*6	No	No	2	No	positive	160	80	Not Available	0	0	0	20	N/A	N/A	N/A	N/A
161	5	63	HR+HER2-	Ductal	Not Available	Not Available	Not Available	-	No	Yes	1	No	positive	180	30	Not Available	0	0	0	180	N/A	N/A	N/A	N/A
162	5	31	HER2+	Ductal	Yes	Yes	No	TEC*6	No	No	2	No	positive	20	0	50	0	0	90	20	No	No	No	No
163	5	57	HER2+	Ductal	Yes	Yes	No	AC*4+T*4	No	No	3	No	positive	140	0	20	0	0	0	40	No	No	No	No
164	5	55	HER2+	Ductal	Yes	Yes	No	EC*4+TH*4	No	Yes	1	No	positive	1	0	80	0	5	60	180	Yes	No	No	Yes
165	15	51	HER2+	Ductal	Yes	Yes	No	TA*6	No	No	5	No	positive	1	0	30	70	1	25	140	No	No	No	No
166	Not Available	36	TNBC	Ductal	Yes	Yes	No	TA*6	No	Yes	2	Yes	negative	0	0	Not Available	90	0	90	70	N/A	N/A	N/A	N/A
167	18	57	HR+HER2-	Ductal	Yes	Yes	No	TAC*6	No	No	3	No	positive	160	0	75	60	0	0	160	N/A	N/A	N/A	N/A
168	Not Available	58	HER2+	Ductal	Yes	Yes	No	TEC*6	No	No	2	No	positive	1	0	50	0	0	0	0	No	No	No	No
169	30	38	HR+HER2-	Ductal	Not Available	Not Available	Not Available	-	Yes	No	5	No	positive	5	1	90	0	30	80	5	N/A	N/A	N/A	N/A
170	Not Available	48	TNBC	Ductal	Yes	Yes	No	TE*6	No	No	3	No	negative	0	0	90	10	0	30	0	N/A	N/A	N/A	N/A
171	15	27	HR+HER2-	Ductal	Yes	Yes	No	TA*6	No	No	5	No	positive	120	0	50	80	30	70	10	N/A	N/A	N/A	N/A
172	40	59	TNBC	Ductal	Yes	Yes	No	TEC*6	Yes	No	5	No	negative	0	0	70	50	0	0	0	N/A	N/A	N/A	N/A
173	30	56	TNBC	Ductal	Yes	Yes	No	TEC*6	No	No	3	No	negative	0	0	40	0	10	90	270	N/A	N/A	N/A	N/A
174	10	61	HR+HER2-	Ductal	Yes	No	No	AC*4	No	No	2	No	positive	270	160	14	0	0	0	130	N/A	N/A	N/A	N/A
175	10	64	HER2+	Ductal	No	Yes	No	TC*4	No	No	2	No	positive	120	1	30	0	0	0	140	No	No	No	No
176	10	51	HER2+	Ductal	No	Yes	Yes	TCbH*6	Yes	No	5	No	positive	270	0	20	10	0	0	60	Yes	No	No	Yes
177	1	50	TNBC	Ductal	Yes	No	No	EC*4	No	Yes	1	No	negative	0	0	50	80	50	90	160	N/A	N/A	N/A	N/A
178	5	56	HR+HER2-	Ductal	Yes	Yes	No	TEC*6	Yes	No	5	No	positive	5	0	50	0	90	70	80	N/A	N/A	N/A	N/A
179	5	37	TNBC	Ductal	Not Available	Not Available	Not Available	-	No	No	2	No	negative	0	0	60	0	90	90	0	N/A	N/A	N/A	N/A
180	5	51	HR+HER2-	Ductal	Yes	Yes	Yes	EC*4+TCb*4	No	Yes	1	Yes	positive	270	0	30	0	0	0	160	N/A	N/A	N/A	N/A
181	10	28	HER2+	Ductal	Yes	Yes	No	TEC*6	Yes	No	5	Yes	positive	5	10	60	30	0	5	160	No	No	No	No
182	20	48	TNBC	Ductal	Not Available	Not Available	Not Available	-	Yes	No	5	Yes	negative	0	0	65	50	0	80	0	N/A	N/A	N/A	N/A
183	10	53	HR+HER2-	Ductal	Yes	Yes	Yes	AC*4+TCb*4	No	No	2	No	positive	1	0	80	0	0	90	0	N/A	N/A	N/A	N/A
184	10	59	TNBC	Ductal	Yes	No	No	AC*4	No	No	5	No	negative	0	0	85	50	80	80	0	N/A	N/A	N/A	N/A
185	10	54	HER2+	Ductal	No	Yes	Yes	TCbH*6	Yes	No	5	No	positive	20	0	60	10	0	60	120	Yes	No	No	Yes
186	20	47	TNBC	Ductal	Yes	Yes	Yes	EC*4+TCb*4	No	No	5	No	negative	0	0	50	0	50	80	0	N/A	N/A	N/A	N/A
187	5	52	HR+HER2-	Ductal	Yes	Yes	Yes	AC*4+TCb*4	No	No	2	No	positive	160	60	10	5	0	0	20	N/A	N/A	N/A	N/A
188	15	50	HER2+	Others	Yes	Yes	No	AC*4+T*4	No	No	2	No	positive	140	0	Not Available	5	0	0	1	No	No	No	No
189	20	49	HR+HER2-	Ductal	Yes	Yes	No	TAC*6	No	No	3	No	positive	180	0	40	1	0	10	5	N/A	N/A	N/A	N/A
190	5	49	HR+HER2-	Ductal	Yes	Yes	No	AC*4+T*4	No	No	3	No	positive	140	60	40	0	0	0	160	N/A	N/A	N/A	N/A
191	60	46	HER2+	Ductal	No	Yes	Yes	TCbH*6	No	No	5	No	negative	0	0	40	0	0	0	10	Yes	No	No	Yes
192	30	56	HER2+	Ductal	No	Yes	Yes	TCbH*6	Yes	No	5	No	negative	0	0	30	30	0	50	30	Yes	No	No	Yes
193	20	69	HR+HER2-	Ductal	Yes	Yes	No	EC*4+T*4	No	No	4	No	positive	10	0	60	60	0	70	120	N/A	N/A	N/A	N/A
194	7	53	HER2+	Ductal	Yes	Yes	No	TE*6	No	No	2	No	positive	1	0	60	0	0	0	40	No	No	No	No
195	Not Available	63	HER2+	Ductal	Yes	Yes	Yes	AC*4+TCb*4	No	No	2	No	negative	0	0	Not Available	0	0	0	120	No	No	No	No
196	5	50	HER2+	Ductal	Yes	Yes	No	TEC*6	No	No	3	No	positive	100	1	14	0	0	0	10	No	No	No	No
197	5	47	HER2+	Ductal	No	Yes	Yes	TCbH*6	Yes	No	5	No	negative	0	0	35	60	0	30	80	Yes	No	No	Yes
198	5	33	HER2+	Ductal	Yes	Yes	No	TEC*6	No	No	4	No	positive	140	30	45	50	0	30	140	No	No	No	No
199	5	50	HR+HER2-	Ductal	Not Available	Not Available	Not Available	-	No	Yes	2	No	positive	270	20	40	30	0	10	60	N/A	N/A	N/A	N/A
200	5	43	TNBC	Ductal	Yes	Yes	Yes	AC*4+TCb*4	Yes	No	5	No	negative	0	0	50	0	70	70	0	N/A	N/A	N/A	N/A
201	Not Available	42	HR+HER2-	Ductal	Yes	Yes	No	AC*4+T*4	No	No	3	No	positive	160	2	Not Available	Not Available	Not Available	Not Available	Not Available	N/A	N/A	N/A	N/A
202	5	44	HER2+	Ductal	Yes	Yes	No	TA*6	No	No	3	No	negative	0	0	30	0	10	0	30	No	No	No	No
203	5	52	HER2+	Ductal	Yes	Yes	No	EC*4+T*4	No	No	2	No	positive	180	120	10	5	0	0	180	No	No	No	No
204	5	37	TNBC	Ductal	Yes	Yes	No	TEC*6	No	No	2	No	negative	0	0	70	0	0	90	0	N/A	N/A	N/A	N/A
205	7	50	HR+HER2-	Ductal	No	Yes	Yes	TCb*6	No	No	2	No	positive	160	0	20	0	0	0	160	N/A	N/A	N/A	N/A
206	10	44	HR+HER2-	Ductal	Yes	Yes	No	TE*6	No	No	2	No	positive	270	0	Not Available	0	0	0	20	N/A	N/A	N/A	N/A
207	20	64	HR+HER2-	Ductal	Yes	Yes	No	TEC*6	Yes	No	5	Yes	positive	190	10	35	10	0	0	140	N/A	N/A	N/A	N/A
208	5	44	HR+HER2-	Others	Yes	Yes	No	TEC*6	No	No	4	No	positive	255	10	50	0	0	0	5	N/A	N/A	N/A	N/A
209	Not Available	49	TNBC	Ductal	Not Available	Not Available	Not Available	-	No	No	2	No	negative	0	0	80	20	1	30	80	N/A	N/A	N/A	N/A
210	5	44	HR+HER2-	Ductal	Yes	Yes	No	TEC*6	No	No	3	No	positive	5	0	90	0	70	80	0	N/A	N/A	N/A	N/A
211	Not Available	45	HR+HER2-	Ductal	Yes	Yes	No	TE*6	No	No	2	No	positive	10	0	50	90	0	0	100	N/A	N/A	N/A	N/A
212	5	44	HR+HER2-	Ductal	Yes	Yes	No	TEC*6	No	No	2	No	positive	180	0	20	0	0	0	180	N/A	N/A	N/A	N/A
213	Not Available	50	HER2+	Ductal	Yes	Yes	No	EC*4+T*4	No	No	2	No	positive	270	50	Not Available	5	0	0	0	No	No	No	No
214	Not Available	32	HER2+	Ductal	Yes	Yes	No	TAC*6	No	No	2	No	negative	0	0	Not Available	2	0	0	0	No	No	No	No
215	5	64	HER2+	Ductal	Yes	Yes	Yes	AC*4-TCbH*4	No	No	4	No	negative	0	0	70	80	20	70	180	Yes	No	No	Yes
216	5	33	HR+HER2-	Others	Not Available	Not Available	Not Available	-	No	No	3	Yes	positive	270	3	50	0	0	0	40	N/A	N/A	N/A	N/A
217	5	41	HR+HER2-	Ductal	Yes	Yes	No	TA*6	No	No	2	No	positive	160	270	10	0	0	5	120	N/A	N/A	N/A	N/A
218	10	38	HER2+	Ductal	No	Yes	Yes	TCbH*6	No	No	2	No	positive	170	80	80	0	0	0	10	Yes	No	No	Yes
219	5	36	TNBC	Ductal	Yes	No	No	AC*4	No	No	4	Yes	negative	0	0	60	60	80	35	0	N/A	N/A	N/A	N/A
220	Not Available	42	HR+HER2-	Ductal	Yes	No	No	EC*4	Yes	No	5	No	positive	180	80	80	Not Available	0	40	Not Available	N/A	N/A	N/A	N/A
221	10	41	HER2+	Ductal	No	Yes	Yes	TCbH*6	Yes	No	5	No	positive	80	30	60	0	0	0	160	Yes	No	No	Yes
222	Not Available	54	HER2+	Ductal	Yes	Yes	No	AC*4+TH*4	No	No	2	No	positive	100	2	Not Available	70	0	0	25	Yes	No	No	Yes
223	5	66	HR+HER2-	Ductal	Yes	Yes	No	TA*6	No	No	2	No	positive	270	20	14	0	0	0	160	N/A	N/A	N/A	N/A
224	40	48	HER2+	Ductal	Yes	Yes	No	TAC*6	No	No	3	No	positive	80	0	Not Available	1	0	0	100	No	No	No	No
225	10	51	HR+HER2-	Ductal	Yes	Yes	No	TEC*6	No	No	3	No	positive	180	140	Not Available	60	0	0	5	N/A	N/A	N/A	N/A
226	5	51	HER2+	Ductal	Yes	Yes	No	TA*6	No	No	4	No	positive	100	0	50	30	0	0	40	No	No	No	No
227	5	59	HR+HER2-	Ductal	Yes	Yes	No	TE*6	No	No	2	No	positive	270	120	14	0	0	0	140	N/A	N/A	N/A	N/A
228	5	54	HR+HER2-	Ductal	Yes	Yes	No	EC*4+T*4	No	No	2	No	positive	100	0	40	5	0	0	160	N/A	N/A	N/A	N/A
229	5	54	HR+HER2-	Ductal	Yes	Yes	No	TEC*6	No	No	2	No	positive	170	100	Not Available	0	0	0	140	N/A	N/A	N/A	N/A
230	5	56	HR+HER2-	Ductal	Yes	Yes	No	TE*6	No	No	2	No	positive	180	0	30	1	0	0	5	N/A	N/A	N/A	N/A
231	Not Available	61	HER2+	Ductal	Yes	Yes	No	EC*4+TH*4	No	No	2	No	negative	0	0	70	0	10	80	160	Yes	No	No	Yes
232	5	38	HR+HER2-	Ductal	Yes	Yes	No	TEC*6	No	No	2	No	positive	270	0	60	1	1	50	2	N/A	N/A	N/A	N/A
233	5	48	HER2+	Ductal	No	Yes	Yes	TCbH*4+Pyrrolitinib+capecitabine	No	No	3	No	negative	0	0	30	30	0	0	60	No	Yes	No	Yes
234	Not Available	55	HER2+	Ductal	No	Yes	Yes	TCbH*6	Yes	No	5	No	negative	0	0	Not Available	Not Available	Not Available	Not Available	Not Available	Yes	No	No	Yes
235	Not Available	47	HER2+	Ductal	Yes	Yes	No	AC*4+TH*4	No	Yes	5	No	negative	0	0	50	10	5	90	140	Yes	No	No	Yes
236	Not Available	34	HR+HER2-	Ductal	Yes	Yes	No	AC*4+T*4	No	No	3	No	positive	160	40	40	5	0	Not Available	Not Available	N/A	N/A	N/A	N/A
237	60	45	HER2+	Ductal	Yes	Yes	Yes	EC*4-TCbH*4	No	No	3	No	positive	30	0	70	60	0	0	5	Yes	No	No	Yes
238	5	37	HR+HER2-	Ductal	Yes	Yes	No	TAC*6	No	No	2	No	positive	80	0	70	0	10	0	120	N/A	N/A	N/A	N/A
239	Not Available	56	HR+HER2-	Ductal	Yes	Yes	No	TAC*6	No	No	2	No	positive	180	160	30	10	0	0	160	N/A	N/A	N/A	N/A
240	40	53	TNBC	Ductal	Yes	Yes	No	TE*6	Yes	No	5	No	negative	0	0	70	70	60	20	0	N/A	N/A	N/A	N/A
241	Not Available	35	HER2+	Ductal	Yes	Yes	No	TEC*6	No	No	4	No	positive	160	0	Not Available	Not Available	Not Available	Not Available	Not Available	No	No	No	No
242	12	59	HER2+	Ductal	Yes	Yes	No	AC*4+T*4	No	No	3	No	negative	0	0	20	20	0	0	5	No	No	No	No
243	10	74	TNBC	Ductal	Yes	Yes	No	AC*4+T*4	No	Yes	2	No	negative	0	0	75	25	40	90	120	N/A	N/A	N/A	N/A
244	Not Available	59	TNBC	Ductal	Yes	Yes	No	EC*4+T*4	No	No	4	No	negative	0	0	70	0	5	90	30	N/A	N/A	N/A	N/A
245	5	48	TNBC	Ductal	Yes	Yes	No	TAC*6	Yes	No	5	No	negative	0	0	80	15	0	30	0	N/A	N/A	N/A	N/A
246	5	64	HR+HER2-	Ductal	Yes	No	No	EC*4	No	No	3	No	positive	270	20	10	0	0	0	160	N/A	N/A	N/A	N/A
247	5	56	HER2+	Ductal	Yes	Yes	No	TEC*6	No	No	3	No	positive	270	100	40	0	0	0	60	No	No	No	No
248	5	49	HER2+	Ductal	Yes	Yes	No	EC*4+TH*4	Yes	No	5	No	negative	0	0	40	40	0	5	120	Yes	No	No	Yes
249	10	38	TNBC	Ductal	Yes	Yes	No	TE*6	Yes	No	5	No	negative	0	0	60	60	10	70	10	N/A	N/A	N/A	N/A
250	5	50	HR+HER2-	Ductal	Yes	Yes	No	TA*6	No	No	2	No	positive	270	10	40	0	0	0	80	N/A	N/A	N/A	N/A
251	40	44	HER2+	Ductal	Yes	Yes	No	TE*6	Yes	No	5	Yes	negative	0	0	75	0	0	0	160	No	No	No	No
252	5	54	HER2+	Ductal	No	Yes	Yes	TCbH*6	Yes	No	5	No	positive	10	0	60	30	0	60	30	Yes	No	No	Yes
253	70	49	HR+HER2-	Ductal	Yes	Yes	No	TEC*6	No	No	3	No	positive	180	50	50	70	0	0	160	N/A	N/A	N/A	N/A
254	Not Available	64	TNBC	Ductal	Yes	Yes	No	TEC*6	No	No	2	No	negative	0	0	60	80	60	0	0	N/A	N/A	N/A	N/A
255	Not Available	32	TNBC	Ductal	Yes	Yes	No	TA*6	Yes	No	5	No	negative	0	0	20	50	50	90	180	N/A	N/A	N/A	N/A
256	5	67	TNBC	Ductal	Yes	Yes	No	TAC*6	No	No	3	No	negative	0	0	50	70	0	90	160	N/A	N/A	N/A	N/A
257	Not Available	68	HER2+	Ductal	Yes	Yes	Yes	EC*4-TCbH*4	No	No	3	No	positive	180	30	50	5	0	0	70	Yes	No	No	Yes
258	2	61	TNBC	Ductal	Yes	Yes	No	AC*4+T*4	No	Yes	1	No	negative	0	0	70	1	0	0	40	N/A	N/A	N/A	N/A
259	5	43	TNBC	Ductal	Yes	No	No	AC*6	No	No	3	No	negative	0	0	60	70	2	0	0	N/A	N/A	N/A	N/A
260	Not Available	55	HR+HER2-	Ductal	Yes	Yes	No	TAC*6	No	No	3	No	positive	270	270	30	10	0	0	160	N/A	N/A	N/A	N/A
261	5	47	HR+HER2-	Ductal	Yes	Yes	No	TEC*6	No	No	2	No	positive	170	170	14	0	0	0	180	N/A	N/A	N/A	N/A
262	70	46	HR+HER2-	Ductal	No	Yes	No	T*4	No	Yes	2	No	positive	5	0	80	90	60	70	0	N/A	N/A	N/A	N/A
263	40	50	TNBC	Ductal	Not Available	Not Available	Not Available	-	No	No	2	No	negative	0	0	80	0	5	75	0	N/A	N/A	N/A	N/A
264	5	46	HR+HER2-	Ductal	Yes	Yes	No	TAC*6	No	Yes	1	No	positive	180	10	30	0	0	0	180	N/A	N/A	N/A	N/A
265	Not Available	45	HR+HER2-	Ductal	Yes	Yes	No	TEC*6	No	Yes	1	No	positive	180	270	Not Available	0	0	0	160	N/A	N/A	N/A	N/A
266	5	45	HR+HER2-	Ductal	Yes	Yes	No	TEC*6	No	No	2	No	positive	270	2	40	0	0	5	60	N/A	N/A	N/A	N/A
267	5	66	HER2+	Ductal	No	Yes	Yes	TCbH*6	No	No	2	No	positive	270	10	50	0	0	50	160	Yes	No	No	Yes
268	5	51	HR+HER2-	Ductal	Yes	Yes	No	TA*6	No	Yes	3	No	positive	180	60	70	25	0	10	225	N/A	N/A	N/A	N/A
269	60	57	HER2+	Ductal	No	Yes	Yes	TCbH*6	No	No	3	No	negative	0	0	60	80	5	5	100	Yes	No	No	Yes
270	7	61	HER2+	Ductal	Yes	Yes	No	AC*4+T*4	No	No	3	No	negative	0	0	30	70	0	5	80	No	No	No	No
271	Not Available	58	TNBC	Ductal	Yes	Yes	No	TEC*6	No	No	2	No	negative	0	0	60	70	30	50	0	N/A	N/A	N/A	N/A
272	5	54	HER2+	Ductal	Yes	Yes	Yes	AC*4-TCbH*4	No	No	3	No	negative	0	0	25	0	0	0	120	Yes	No	No	Yes
273	60	65	TNBC	Ductal	Yes	Yes	No	TAC*6	No	No	2	No	negative	0	0	80	40	5	70	0	N/A	N/A	N/A	N/A
274	5	34	HR+HER2-	Ductal	Yes	Yes	No	TEC*6	No	No	3	No	positive	20	0	50	80	0	0	140	N/A	N/A	N/A	N/A
275	Not Available	44	HER2+	Ductal	Yes	Yes	No	TA*6	No	No	3	No	negative	0	0	35	40	0	30	110	No	No	No	No
276	5	62	HR+HER2-	Ductal	No	Yes	Yes	TCb*6	No	Yes	1	No	positive	180	180	14	0	0	0	130	N/A	N/A	N/A	N/A
277	5	28	HR+HER2-	Others	Yes	Yes	No	TEC*6	No	No	3	No	positive	140	0	40	60	0	0	80	N/A	N/A	N/A	N/A
278	5	50	HR+HER2-	Ductal	Yes	Yes	No	TEC*6	No	No	2	No	positive	270	140	60	0	0	0	5	N/A	N/A	N/A	N/A
279	5	59	HR+HER2-	Ductal	Yes	Yes	No	AC*4+T*4	No	No	3	No	positive	270	0	30	1	0	0	0	N/A	N/A	N/A	N/A
280	5	32	HR+HER2-	Ductal	Yes	Yes	No	AC*4+T*4	No	No	3	No	positive	180	0	40	0	0	0	80	N/A	N/A	N/A	N/A
281	20	65	TNBC	Ductal	No	Yes	Yes	TCb*6	No	No	2	No	negative	0	0	Not Available	1	5	80	160	N/A	N/A	N/A	N/A
282	5	58	HER2+	Ductal	Yes	Yes	No	TEC*6	No	No	2	No	negative	0	0	40	0	1	40	110	No	No	No	No
283	Not Available	67	HER2+	Ductal	Yes	Yes	No	TEC*6	No	No	2	No	positive	270	0	25	0	0	0	140	No	No	No	No
284	5	47	HR+HER2-	Ductal	Yes	Yes	No	TEC*6	No	No	2	No	positive	40	0	25	1	0	0	160	N/A	N/A	N/A	N/A
285	5	64	TNBC	Ductal	Yes	Yes	No	TEC*6	No	No	2	No	negative	0	0	70	0	80	60	0	N/A	N/A	N/A	N/A
286	5	48	HER2+	Ductal	Yes	Yes	Yes	EC*4-TCbH*4	No	No	2	No	positive	180	10	60	70	0	0	10	Yes	No	No	Yes
287	Not Available	47	HER2+	Ductal	Yes	Yes	Yes	EC*4-TCbH*4	No	No	3	No	negative	0	0	75	15	0	20	0	Yes	No	No	Yes
288	5	53	HER2+	Ductal	Yes	Yes	No	TEC*6	No	No	5	No	positive	270	4	Not Available	0	0	0	1	No	No	No	No
289	5	37	HR+HER2-	Ductal	Yes	No	No	EC*4	No	No	3	No	positive	140	40	30	1	0	0	170	N/A	N/A	N/A	N/A
290	40	50	HER2+	Ductal	Yes	Yes	No	AC*4+T*4	No	No	2	No	positive	170	20	50	20	0	20	100	No	No	No	No
291	10	62	HER2+	Ductal	Yes	Yes	No	AC*4+TH*4	Yes	No	5	No	negative	0	0	25	0	0	20	140	Yes	No	No	Yes
292	5	54	HR+HER2-	Ductal	Yes	Yes	No	TEC*6	No	No	2	No	positive	180	0	20	0	2	2	70	N/A	N/A	N/A	N/A
293	5	35	HR+HER2-	Ductal	Yes	Yes	Yes	AC*4+TCb*4	No	No	3	No	positive	160	0	30	60	0	0	160	N/A	N/A	N/A	N/A
294	5	42	HR+HER2-	Ductal	Yes	Yes	No	TE*6	No	Yes	1	No	positive	160	120	60	0	0	0	20	N/A	N/A	N/A	N/A
295	5	46	HR+HER2-	Ductal	Yes	No	No	EC*6	No	No	2	No	positive	270	40	Not Available	0	0	0	100	N/A	N/A	N/A	N/A
296	5	55	HER2+	Ductal	No	Yes	Yes	TCbH*6	No	No	4	No	negative	0	0	40	60	0	5	240	Yes	No	No	Yes
297	20	44	HR+HER2-	Ductal	Yes	Yes	No	TAC*6	No	No	3	No	positive	100	40	40	0	0	3	140	N/A	N/A	N/A	N/A
298	5	54	HER2+	Ductal	No	Yes	Yes	TCbH*6	No	No	4	No	positive	180	0	30	0	0	0	40	Yes	No	No	Yes
299	5	67	HR+HER2-	Ductal	Yes	Yes	No	TEC*6	No	No	3	No	positive	180	30	25	1	0	0	130	N/A	N/A	N/A	N/A
300	Not Available	55	HER2+	Ductal	No	Yes	Yes	TCbH*6	No	No	3	No	negative	0	0	Not Available	60	0	20	40	Yes	No	No	Yes
301	20	39	TNBC	Ductal	Yes	Yes	No	TAC*6	Yes	No	5	No	negative	0	0	70	1	80	60	0	N/A	N/A	N/A	N/A
302	5	46	HR+HER2-	Ductal	Yes	Yes	No	AC*4+T*4	No	No	2	No	positive	270	270	14	5	0	0	120	N/A	N/A	N/A	N/A
303	5	33	HR+HER2-	Ductal	Yes	Yes	No	TEC*6	No	No	3	No	positive	180	0	10	0	0	5	0	N/A	N/A	N/A	N/A
304	5	53	HR+HER2-	Ductal	Yes	No	No	EC*4	No	No	2	No	positive	5	0	40	0	0	0	0	N/A	N/A	N/A	N/A
305	70	67	TNBC	Ductal	Yes	No	Yes	AC*4-Cb*4	No	No	2	No	negative	0	0	20	70	0	80	180	N/A	N/A	N/A	N/A
306	30	71	HR+HER2-	Ductal	No	Yes	No	T*6	No	Yes	2	No	positive	180	2	70	80	0	30	100	N/A	N/A	N/A	N/A
307	Not Available	32	HER2+	Ductal	Yes	Yes	No	TA*6	No	No	2	Yes	positive	10	30	20	10	0	0	170	No	No	No	No
308	5	35	HR+HER2-	Ductal	Yes	Yes	No	TA*6	No	Yes	1	No	positive	270	10	10	1	0	0	100	N/A	N/A	N/A	N/A
309	5	38	HR+HER2-	Ductal	Yes	Yes	No	TA*6	No	No	2	No	positive	180	120	10	0	0	0	100	N/A	N/A	N/A	N/A
310	12	59	TNBC	Ductal	Yes	No	No	EC*4	No	No	2	No	negative	0	0	30	60	0	0	120	N/A	N/A	N/A	N/A
311	Not Available	37	HR+HER2-	Ductal	Yes	Yes	No	TA*6	No	No	3	No	positive	120	20	Not Available	0	0	0	0	N/A	N/A	N/A	N/A
312	Not Available	55	HR+HER2-	Ductal	Yes	Yes	No	TA*6	No	No	2	No	positive	270	0	70	30	0	0	10	N/A	N/A	N/A	N/A
313	5	25	HER2+	Ductal	Yes	Yes	No	TA*6	No	Yes	1	No	negative	0	0	60	0	0	10	180	No	No	No	No
314	5	57	TNBC	Ductal	Yes	Yes	Yes	EC*4+TCb*4	No	No	2	No	negative	0	0	60	70	70	30	0	N/A	N/A	N/A	N/A
315	5	61	TNBC	Ductal	Yes	Yes	No	AC*4+T*4	No	No	2	No	negative	0	0	30	0	0	80	180	N/A	N/A	N/A	N/A
316	5	51	HR+HER2-	Ductal	Yes	Yes	No	TE*6	No	No	3	No	positive	270	10	30	0	0	0	180	N/A	N/A	N/A	N/A
317	Not Available	65	TNBC	Ductal	Yes	Yes	No	TA*6	Yes	No	5	No	negative	0	0	25	30	0	80	3	N/A	N/A	N/A	N/A
318	Not Available	68	HR+HER2-	Ductal	Yes	Yes	No	AC*4+T*4	No	No	3	No	positive	240	0	10	40	0	0	140	N/A	N/A	N/A	N/A
319	5	55	HER2+	Ductal	Yes	Yes	No	AC*4+T*4	No	No	4	No	positive	1	0	90	80	0	0	150	No	No	No	No
320	5	59	HR+HER2-	Ductal	Yes	Yes	No	TEC*6	No	No	2	No	positive	270	1	40	0	0	0	180	N/A	N/A	N/A	N/A
321	Not Available	46	HER2+	Ductal	Yes	Yes	Yes	EC*4-TCbH*4	Yes	No	5	No	positive	270	270	40	0	0	0	160	Yes	No	No	Yes
322	5	59	HR+HER2-	Ductal	Yes	Yes	No	TA*6	No	No	5	No	positive	120	0	50	60	0	0	100	N/A	N/A	N/A	N/A
323	5	56	HER2+	Ductal	Yes	Yes	No	TA*6	No	No	2	No	positive	270	0	60	60	0	10	160	No	No	No	No
324	5	40	HR+HER2-	Ductal	Yes	Yes	No	TEC*6	No	No	3	No	positive	180	180	Not Available	0	0	0	40	N/A	N/A	N/A	N/A
325	Not Available	55	HR+HER2-	Ductal	Yes	Yes	No	TEC*6	No	No	2	No	positive	270	0	20	0	0	0	0	N/A	N/A	N/A	N/A
326	60	36	HER2+	Ductal	Yes	Yes	No	TE*6	No	No	3	No	positive	120	0	70	3	0	0	140	No	No	No	No
327	5	62	HR+HER2-	Ductal	Yes	Yes	No	TEC*6	No	No	3	No	positive	270	100	50	5	0	0	140	N/A	N/A	N/A	N/A
328	5	58	HER2+	Ductal	No	Yes	Yes	TCbH*6	No	No	2	No	negative	0	0	60	0	1	80	100	Yes	No	No	Yes
329	40	64	HER2+	Ductal	No	Yes	Yes	TCbH*6	No	Yes	3	No	negative	0	0	50	5	30	50	0	Yes	No	No	Yes
330	5	65	HR+HER2-	Ductal	Not Available	Not Available	Not Available	-	No	No	3	No	positive	270	60	50	1	0	0	80	N/A	N/A	N/A	N/A
331	Not Available	31	HER2+	Ductal	Yes	Yes	No	TAC*6	No	No	3	No	positive	5	0	Not Available	0	30	40	0	No	No	No	No
332	5	61	HER2+	Ductal	No	Yes	Yes	TCbH*6	No	No	2	No	negative	0	0	60	0	15	90	240	Yes	No	No	Yes
333	5	36	HER2+	Ductal	No	Yes	Yes	TCbH*4+Pyrrolitinib+capecitabine	Yes	No	5	No	negative	0	0	30	70	Not Available	Not Available	Not Available	No	Yes	No	Yes
334	Not Available	53	HR+HER2-	Lobular	Yes	No	No	EC*4	No	No	2	No	positive	160	50	35	50	0	0	20	N/A	N/A	N/A	N/A
335	80	50	HER2+	Ductal	Yes	Yes	No	TAC*6	No	No	3	No	positive	120	6	30	60	0	0	180	No	No	No	No
336	Not Available	45	HER2+	Ductal	No	Yes	Yes	TCbH*6	No	No	3	No	positive	80	60	30	0	0	0	100	Yes	No	No	Yes
337	5	55	HR+HER2-	Ductal	Yes	Yes	No	TA*6	Yes	No	5	No	positive	270	20	50	30	0	0	160	N/A	N/A	N/A	N/A
338	10	55	TNBC	Ductal	Yes	Yes	Yes	EC*4+TCb*4	No	No	3	No	negative	0	0	60	0	20	30	0	N/A	N/A	N/A	N/A
339	10	48	HER2+	Ductal	Yes	Yes	No	EC*4+TH*4	No	No	3	No	positive	160	0	60	15	0	0	30	Yes	No	No	Yes
340	5	47	HR+HER2-	Ductal	Yes	Yes	No	TEC*6	No	Yes	3	No	positive	180	40	20	2	0	0	270	N/A	N/A	N/A	N/A
341	5	49	HER2+	Ductal	No	Yes	Yes	TCbH*6	No	No	3	No	negative	0	0	30	30	0	30	40	Yes	No	No	Yes
342	Not Available	60	HR+HER2-	Ductal	Yes	Yes	No	TA*6	No	Yes	1	No	positive	270	5	Not Available	0	0	0	180	N/A	N/A	N/A	N/A
343	5	65	HER2+	Ductal	Yes	Yes	No	TE*6	No	No	3	No	positive	270	10	50	0	0	0	100	No	No	No	No
344	Not Available	50	TNBC	Ductal	Yes	No	No	AC*4	No	Yes	1	Yes	negative	0	0	90	90	0	90	20	N/A	N/A	N/A	N/A
345	Not Available	49	HR+HER2-	Ductal	Yes	Yes	No	TEC*6	No	No	2	No	positive	160	40	Not Available	5	0	75	80	N/A	N/A	N/A	N/A
346	20	38	TNBC	Ductal	Yes	Yes	Yes	AC*4+TCb*4	Yes	No	5	Yes	negative	0	0	80	0	Not Available	50	0	N/A	N/A	N/A	N/A
347	5	55	HR+HER2-	Ductal	Yes	Yes	No	TEC*6	No	No	2	No	positive	40	20	Not Available	Not Available	Not Available	Not Available	Not Available	N/A	N/A	N/A	N/A
348	5	50	HR+HER2-	Ductal	Yes	Yes	No	TA*6	No	No	4	No	positive	270	120	80	1	0	0	120	N/A	N/A	N/A	N/A
349	Not Available	30	HR+HER2-	Ductal	Yes	Yes	No	EC*4+T*4	No	No	2	Yes	positive	5	0	80	80	90	90	0	N/A	N/A	N/A	N/A
350	10	65	HR+HER2-	Ductal	Yes	No	No	AC*4	No	No	2	No	positive	270	80	Not Available	70	0	0	120	N/A	N/A	N/A	N/A
351	5	45	HR+HER2-	Ductal	Not Available	Not Available	Not Available	-	No	No	2	No	positive	160	180	20	0	0	0	180	N/A	N/A	N/A	N/A
352	5	38	HR+HER2-	Others	Yes	Yes	No	TEC*6	No	No	2	No	positive	270	270	25	10	0	30	35	N/A	N/A	N/A	N/A
353	20	46	HR+HER2-	Ductal	Yes	Yes	No	TEC*6	No	No	3	No	positive	255	10	35	0	0	0	120	N/A	N/A	N/A	N/A
354	Not Available	40	HR+HER2-	Ductal	Yes	Yes	No	TE*6	No	No	2	No	positive	160	0	Not Available	0	0	0	15	N/A	N/A	N/A	N/A
355	5	59	HER2+	Ductal	Yes	Yes	No	TE*6	No	Yes	2	No	negative	0	0	30	0	0	0	0	No	No	No	No
356	5	47	HR+HER2-	Ductal	Yes	Yes	No	TEC*6	No	No	3	No	positive	270	1	60	80	0	60	160	N/A	N/A	N/A	N/A
357	20	62	HER2+	Ductal	Yes	Yes	No	TEC*6	No	No	3	No	positive	160	100	20	0	0	0	2	No	No	No	No
358	5	54	HER2+	Ductal	Yes	Yes	No	TA*6	No	No	3	No	positive	3	1	Not Available	25	0	5	15	No	No	No	No
359	10	57	HER2+	Ductal	Yes	Yes	No	TEC*6	No	No	4	No	positive	180	0	50	0	0	0	40	No	No	No	No
360	40	34	TNBC	Ductal	Not Available	Not Available	Not Available	-	No	No	2	Yes	negative	0	0	70	60	2	70	1	N/A	N/A	N/A	N/A
361	30	26	TNBC	Ductal	Yes	Yes	Yes	EC*4+TCb*4	No	No	2	No	negative	0	0	80	50	60	70	0	N/A	N/A	N/A	N/A
362	5	42	HER2+	Ductal	No	Yes	Yes	TCbH*6	No	No	3	No	negative	0	0	30	0	0	10	160	Yes	No	No	Yes
363	Not Available	50	TNBC	Ductal	Yes	Yes	Yes	AC*4+TCb*4	Yes	No	5	No	negative	0	0	70	50	0	0	15	N/A	N/A	N/A	N/A
364	2	49	HR+HER2-	Lobular	Yes	Yes	No	EC*4+T*4	No	Yes	1	No	positive	120	80	10	0	0	0	100	N/A	N/A	N/A	N/A
365	5	59	HR+HER2-	Ductal	Yes	Yes	No	TE*6	No	No	3	No	positive	140	100	80	70	0	60	0	N/A	N/A	N/A	N/A
366	20	62	HER2+	Ductal	Yes	Yes	No	TEC*6	No	No	3	No	positive	50	0	50	0	0	10	140	No	No	No	No
367	Not Available	43	HR+HER2-	Ductal	Yes	No	No	EC*4	No	Yes	1	Yes	positive	160	270	10	1	0	0	180	N/A	N/A	N/A	N/A
368	10	40	HER2+	Ductal	Yes	Yes	No	TA*6	No	No	2	No	positive	120	1	25	0	0	0	180	No	No	No	No
369	5	53	HR+HER2-	Ductal	Yes	Yes	Yes	EC*4+TCb*4	No	No	3	No	positive	160	60	10	0	2	0	5	N/A	N/A	N/A	N/A
370	5	55	HR+HER2-	Ductal	Yes	Yes	No	TAC*6	No	No	2	No	positive	270	0	30	0	0	0	160	N/A	N/A	N/A	N/A
371	Not Available	53	HER2+	Ductal	No	Yes	Yes	TCbH*4+Pyrrolitinib+capecitabine	Yes	No	5	No	negative	0	0	Not Available	Not Available	Not Available	Not Available	Not Available	No	Yes	No	Yes
372	5	48	HR+HER2-	Ductal	Yes	Yes	No	TAC*6	No	No	2	No	positive	180	10	Not Available	10	0	0	40	N/A	N/A	N/A	N/A
373	5	55	HER2+	Ductal	Yes	Yes	No	TA*6	No	No	3	No	negative	0	0	Not Available	0	0	30	100	No	No	No	No
374	Not Available	60	HER2+	Ductal	No	Yes	Yes	TCbH*6	Yes	No	5	No	negative	0	0	14	20	0	40	40	Yes	No	No	Yes
375	10	54	HR+HER2-	Ductal	Yes	Yes	No	TEC*6	No	No	2	No	positive	140	10	50	0	0	0	160	N/A	N/A	N/A	N/A
376	Not Available	61	HR+HER2-	Ductal	Yes	Yes	No	AC*4+T*4	No	No	3	Yes	positive	120	2	Not Available	0	0	0	40	N/A	N/A	N/A	N/A
377	Not Available	39	HR+HER2-	Ductal	Yes	Yes	No	TA*6	No	No	2	No	positive	270	10	Not Available	0	0	0	20	N/A	N/A	N/A	N/A
378	5	64	HR+HER2-	Ductal	Yes	Yes	Yes	EC*4+TCb*4	No	No	2	No	positive	180	1	40	1	0	0	160	N/A	N/A	N/A	N/A
379	70	56	TNBC	Ductal	Yes	Yes	Yes	EC*4+TCb*4	No	No	4	No	negative	0	0	40	0	2	90	80	N/A	N/A	N/A	N/A
380	5	68	HER2+	Ductal	Yes	Yes	No	TEC*6	No	No	2	No	positive	6	10	70	10	0	20	20	No	No	No	No
381	Not Available	56	HER2+	Ductal	Yes	Yes	Yes	AC*4+TCb*4	No	No	3	No	negative	0	0	75	0	60	90	80	No	No	No	No
382	5	47	HR+HER2-	Ductal	Yes	No	No	AC*4	No	Yes	3	No	positive	140	20	30	40	0	20	160	N/A	N/A	N/A	N/A
383	Not Available	56	HER2+	Ductal	No	Yes	Yes	TCbH*6	No	No	4	No	negative	0	0	50	0	0	60	Not Available	Yes	No	No	Yes
384	Not Available	54	TNBC	Ductal	Yes	No	No	EC*6	No	No	3	No	negative	0	0	Not Available	60	30	5	1	N/A	N/A	N/A	N/A
385	15	64	HR+HER2-	Ductal	Yes	No	No	EC*4	No	No	3	No	positive	270	150	45	0	0	0	140	N/A	N/A	N/A	N/A
386	5	43	HER2+	Ductal	No	Yes	Yes	TCbH*6	No	No	4	No	positive	270	0	45	0	0	0	10	Yes	No	No	Yes
387	70	36	HR+HER2-	Ductal	Yes	No	No	AC*4	No	Yes	1	Yes	positive	180	180	70	0	0	0	160	N/A	N/A	N/A	N/A
388	Not Available	42	HER2+	Ductal	No	Yes	Yes	TCbH*6	Yes	No	5	No	positive	0	30	50	Not Available	0	80	Not Available	Yes	No	No	Yes
389	10	50	HR+HER2-	Ductal	Yes	No	No	EC*4	No	No	3	No	positive	120	5	35	0	0	0	160	N/A	N/A	N/A	N/A
390	10	46	HER2+	Ductal	Yes	Yes	Yes	AC*4-TCbH*4	No	No	3	No	positive	60	40	30	0	0	2	120	Yes	No	No	Yes
391	60	61	HR+HER2-	Ductal	Yes	Yes	No	EC*4+T*4	No	No	3	No	positive	140	40	30	10	0	5	180	N/A	N/A	N/A	N/A
392	Not Available	44	TNBC	Ductal	Yes	No	No	AC*4	Yes	No	5	No	negative	0	0	25	1	Not Available	Not Available	Not Available	N/A	N/A	N/A	N/A
393	Not Available	53	TNBC	Ductal	Yes	Yes	Yes	AC*4+TCb*4	No	No	4	No	negative	0	0	25	30	5	90	270	N/A	N/A	N/A	N/A
394	20	43	HR+HER2-	Ductal	Yes	No	No	EC*4	No	No	2	No	positive	120	0	30	0	0	20	140	N/A	N/A	N/A	N/A
395	10	48	HR+HER2-	Ductal	No	Yes	Yes	TCb*4	No	No	3	No	positive	180	2	70	0	0	0	180	N/A	N/A	N/A	N/A
396	5	49	HR+HER2-	Ductal	Yes	Yes	No	TAC*6	No	No	3	No	positive	2	140	60	70	0	0	120	N/A	N/A	N/A	N/A
397	10	48	HR+HER2-	Ductal	Yes	Yes	No	TAC*6	No	No	3	No	positive	160	140	30	5	0	0	100	N/A	N/A	N/A	N/A
398	5	32	HR+HER2-	Others	Yes	Yes	No	AC*4+T*4	No	No	4	No	positive	80	0	20	1	0	0	120	N/A	N/A	N/A	N/A
399	20	47	TNBC	Ductal	Yes	Yes	No	TA*6	No	No	3	No	negative	0	0	80	40	0	90	0	N/A	N/A	N/A	N/A
400	10	57	HR+HER2-	Others	Yes	Yes	No	TEC*6	No	No	2	No	positive	180	70	20	2	0	0	120	N/A	N/A	N/A	N/A
401	Not Available	56	HR+HER2-	Ductal	Not Available	Not Available	Not Available	-	No	No	3	No	positive	270	0	Not Available	60	5	20	140	N/A	N/A	N/A	N/A
402	5	62	HER2+	Ductal	No	Yes	Yes	TCbH*6	No	No	2	No	negative	0	0	40	70	0	50	140	Yes	No	No	Yes
403	5	61	HR+HER2-	Ductal	No	Yes	Yes	TCb*4	No	Yes	3	No	positive	160	20	30	0	0	0	0	N/A	N/A	N/A	N/A
404	Not Available	48	HR+HER2-	Others	Yes	Yes	Yes	EC*4+TCb*4	No	Yes	1	No	positive	0	4	70	80	2	70	0	N/A	N/A	N/A	N/A
405	30	46	HER2+	Ductal	Yes	Yes	Yes	AC*4-TCbH*4	No	No	3	No	positive	80	80	40	40	0	0	100	Yes	No	No	Yes
406	5	42	HER2+	Others	Yes	Yes	No	TEC*6	No	Yes	1	No	negative	0	0	Not Available	0	0	10	80	No	No	No	No
407	5	65	HER2+	Ductal	Yes	Yes	No	TA*6	No	No	3	No	negative	0	0	40	60	2	80	10	No	No	No	No
408	5	66	HER2+	Ductal	No	Yes	Yes	TCbH*6	No	No	3	No	positive	270	0	70	0	0	0	4	Yes	No	No	Yes
409	Not Available	31	HER2+	Ductal	Yes	Yes	No	AC*4+T*4	No	No	2	No	negative	0	0	60	40	0	5	5	No	No	No	No
410	5	44	HR+HER2-	Ductal	Yes	Yes	No	EC*4+T*4	No	No	3	No	positive	40	0	14	10	0	0	140	N/A	N/A	N/A	N/A
411	10	42	HR+HER2-	Ductal	Yes	Yes	No	AC*4+T*4	No	No	3	No	positive	140	0	Not Available	0	0	0	160	N/A	N/A	N/A	N/A
412	Not Available	41	HR+HER2-	Ductal	Yes	Yes	No	TE*6	No	No	3	Yes	positive	160	160	Not Available	0	0	0	30	N/A	N/A	N/A	N/A
413	10	50	HR+HER2-	Ductal	Not Available	Not Available	Not Available	-	No	No	2	No	positive	180	10	20	0	0	0	160	N/A	N/A	N/A	N/A
414	5	70	HR+HER2-	Ductal	Yes	No	No	EC*4	No	No	2	No	positive	270	270	14	15	0	0	180	N/A	N/A	N/A	N/A
415	5	58	HER2+	Ductal	No	Yes	Yes	TCbH*6	Yes	No	5	No	positive	2	0	30	50	30	70	160	Yes	No	No	Yes
416	5	61	HER2+	Ductal	Yes	Yes	No	TA*6	No	No	3	No	positive	60	2	70	30	0	0	60	No	No	No	No
417	5	57	HER2+	Ductal	Yes	Yes	No	TAC*6	No	No	2	No	positive	180	160	35	5	0	0	120	No	No	No	No
418	Not Available	35	HR+HER2-	Ductal	Yes	Yes	No	TE*6	Yes	No	5	Yes	positive	60	0	Not Available	Not Available	Not Available	Not Available	Not Available	N/A	N/A	N/A	N/A
419	30	52	HR+HER2-	Ductal	Yes	Yes	No	TE*6	No	No	3	No	positive	140	80	40	50	0	0	160	N/A	N/A	N/A	N/A
420	15	35	HR+HER2-	Ductal	Yes	Yes	No	EC*4+T*4	No	No	2	No	positive	160	30	60	1	0	0	120	N/A	N/A	N/A	N/A
421	10	56	TNBC	Ductal	Yes	Yes	No	TE*6	Yes	No	5	No	negative	0	0	55	85	0	30	170	N/A	N/A	N/A	N/A
422	5	35	TNBC	Ductal	Yes	Yes	No	TEC*6	Yes	No	5	No	negative	0	0	90	10	50	80	0	N/A	N/A	N/A	N/A
423	5	31	HR+HER2-	Ductal	Yes	Yes	No	TEC*6	No	No	5	No	positive	160	5	60	60	80	70	0	N/A	N/A	N/A	N/A
424	10	61	TNBC	Ductal	Yes	No	No	AC*4	No	Yes	2	No	negative	0	0	50	80	2	20	15	N/A	N/A	N/A	N/A
425	10	41	HR+HER2-	Ductal	Yes	Yes	Yes	AC*4+TCb*4	No	No	3	No	positive	140	120	10	20	0	0	80	N/A	N/A	N/A	N/A
426	30	30	HR+HER2-	Ductal	Yes	No	No	EC*4	No	No	3	No	positive	50	0	70	0	10	50	1	N/A	N/A	N/A	N/A
427	Not Available	36	HER2+	Ductal	No	Yes	Yes	TCbH*6	No	No	2	No	negative	0	0	80	0	0	0	30	Yes	No	No	Yes
428	20	49	HER2+	Ductal	Yes	Yes	No	EC*4+TH*4	Yes	No	5	No	positive	180	2	40	1	0	0	160	Yes	No	No	Yes
429	5	54	HER2+	Ductal	Yes	Yes	No	TEC*6	No	No	3	No	positive	130	20	40	20	0	0	120	No	No	No	No
430	Not Available	54	HR+HER2-	Ductal	Yes	Yes	No	TAC*6	No	Yes	1	No	positive	150	30	14	1	0	0	10	N/A	N/A	N/A	N/A
431	5	33	TNBC	Ductal	Yes	Yes	No	TEC*6	No	Yes	1	No	negative	0	0	70	20	90	20	0	N/A	N/A	N/A	N/A
432	20	33	TNBC	Ductal	Yes	Yes	No	TEC*6	Yes	No	5	No	negative	0	0	80	0	0	80	0	N/A	N/A	N/A	N/A
433	40	68	HR+HER2-	Ductal	Yes	Yes	No	TA*6	No	No	4	No	positive	270	270	35	0	0	0	160	N/A	N/A	N/A	N/A
434	60	57	HR+HER2-	Ductal	Yes	Yes	No	TAC*6	No	No	3	No	positive	180	1	20	0	0	0	160	N/A	N/A	N/A	N/A
435	5	50	HR+HER2-	Ductal	Yes	Yes	No	EC*4+T*4	No	No	2	No	positive	140	100	5	0	0	0	160	N/A	N/A	N/A	N/A
436	5	65	HR+HER2-	Ductal	Yes	Yes	No	TE*6	No	No	2	No	positive	180	100	10	0	0	0	100	N/A	N/A	N/A	N/A
437	10	54	HER2+	Ductal	Yes	Yes	No	TEC*6	Yes	No	5	No	negative	0	0	50	0	0	60	0	No	No	No	No
438	15	55	HER2+	Ductal	Yes	Yes	No	AC*4+T*4	No	No	3	No	negative	0	0	60	60	0	70	180	No	No	No	No
439	10	49	HR+HER2-	Ductal	Yes	Yes	No	TAC*6	No	No	3	No	positive	170	120	40	0	0	0	140	N/A	N/A	N/A	N/A
440	Not Available	60	TNBC	Ductal	Yes	Yes	No	TA*6	No	No	2	No	negative	0	0	80	70	0	60	0	N/A	N/A	N/A	N/A
441	30	63	HER2+	Ductal	Yes	Yes	No	TEC*6	No	No	3	No	positive	120	14	80	60	0	0	130	No	No	No	No
442	5	66	HR+HER2-	Ductal	Yes	Yes	No	TE*6	No	No	2	No	positive	10	0	40	70	0	0	270	N/A	N/A	N/A	N/A
443	5	67	TNBC	Ductal	Yes	Yes	Yes	AC*4+TCb*4	No	No	2	No	negative	0	0	85	0	5	90	0	N/A	N/A	N/A	N/A
444	Not Available	48	HR+HER2-	Ductal	Yes	No	No	EC*4	Yes	No	5	No	positive	180	50	40	0	0	0	120	N/A	N/A	N/A	N/A
445	5	62	TNBC	Ductal	Yes	Yes	No	TE*6	No	No	3	No	negative	0	0	70	0	4	80	0	N/A	N/A	N/A	N/A
446	Not Available	53	TNBC	Ductal	Yes	Yes	No	TE*6	Yes	No	5	No	negative	0	0	Not Available	40	0	0	0	N/A	N/A	N/A	N/A
447	30	49	HER2+	Ductal	Yes	Yes	No	AC*4+TH*4	No	Yes	3	No	positive	120	0	70	50	0	0	160	Yes	No	No	Yes
448	Not Available	66	HR+HER2-	Ductal	Yes	Yes	No	TEC*6	No	No	2	No	positive	270	20	40	10	0	0	120	N/A	N/A	N/A	N/A
449	5	61	TNBC	Ductal	Yes	Yes	Yes	AC*4+TCb*4	Yes	No	5	No	negative	0	0	55	60	30	70	0	N/A	N/A	N/A	N/A
450	5	44	HR+HER2-	Ductal	Yes	Yes	Yes	EC*4+TCb*4	No	No	2	No	positive	180	170	35	5	0	0	270	N/A	N/A	N/A	N/A
451	5	67	HR+HER2-	Ductal	Not Available	Not Available	Not Available	-	No	No	3	No	positive	270	60	10	0	0	0	180	N/A	N/A	N/A	N/A
452	5	41	HR+HER2-	Ductal	Yes	Yes	No	TA*6	No	No	2	No	positive	240	10	25	5	0	0	140	N/A	N/A	N/A	N/A
453	5	29	TNBC	Ductal	Not Available	Not Available	Not Available	-	No	Yes	1	No	negative	0	0	50	0	40	30	0	N/A	N/A	N/A	N/A
454	40	54	HER2+	Ductal	Yes	Yes	Yes	AC*4-TCbH*4	No	No	3	No	negative	0	0	60	50	0	80	160	Yes	No	No	Yes
455	Not Available	64	HER2+	Ductal	Yes	Yes	No	TEC*6	No	No	2	No	negative	0	0	35	50	10	5	10	No	No	No	No
456	5	61	HR+HER2-	Ductal	Yes	Yes	No	TA*6	No	No	3	No	positive	270	4	50	25	0	0	140	N/A	N/A	N/A	N/A
457	Not Available	32	TNBC	Ductal	Yes	Yes	Yes	EC*4+TCb*4	No	No	3	No	negative	0	0	20	80	0	0	0	N/A	N/A	N/A	N/A
458	5	43	HER2+	Ductal	Yes	Yes	No	AC*4+TH*4	No	No	3	No	positive	140	0	80	5	0	0	160	Yes	No	No	Yes
459	Not Available	34	HR+HER2-	Ductal	Yes	Yes	No	TEC*6	No	No	2	No	positive	180	6	Not Available	0	0	0	0	N/A	N/A	N/A	N/A
460	20	43	HR+HER2-	Others	Yes	Yes	Yes	EC*4+TCb*4	No	Yes	1	No	positive	270	120	40	80	0	0	140	N/A	N/A	N/A	N/A
461	Not Available	40	HER2+	Ductal	Yes	Yes	No	AC*4+T*4	No	No	2	No	positive	140	6	80	0	0	0	180	No	No	No	No
462	10	37	HER2+	Ductal	Yes	Yes	No	AC*4+TH*4	Yes	No	5	Yes	negative	0	0	30	80	1	5	140	Yes	No	No	Yes
463	10	38	HR+HER2-	Ductal	Yes	Yes	No	TAC*6	No	No	2	No	positive	270	30	Not Available	70	0	0	120	N/A	N/A	N/A	N/A
464	5	65	HER2+	Ductal	No	Yes	Yes	TCbH*6	No	No	4	No	negative	0	0	40	40	0	0	10	Yes	No	No	Yes
465	5	48	HER2+	Ductal	Yes	Yes	Yes	EC*4-TCbH*4	No	No	5	No	negative	0	0	50	1	0	70	120	Yes	No	No	Yes
466	10	53	HR+HER2-	Ductal	Not Available	Not Available	Not Available	-	No	No	3	No	positive	120	5	Not Available	20	0	Not Available	100	N/A	N/A	N/A	N/A
467	Not Available	43	HR+HER2-	Ductal	Not Available	Not Available	Not Available	-	No	No	2	No	positive	50	0	Not Available	0	0	1	120	N/A	N/A	N/A	N/A
468	5	56	HR+HER2-	Ductal	Yes	Yes	No	EC*4+T*4	No	Yes	1	No	positive	140	60	80	15	0	0	60	N/A	N/A	N/A	N/A
469	5	65	TNBC	Ductal	Yes	Yes	No	TA*6	No	No	2	No	negative	0	0	10	1	0	0	20	N/A	N/A	N/A	N/A
470	7	54	HER2+	Ductal	Yes	Yes	No	AC*4+TH*4	No	No	3	No	negative	0	0	40	80	20	80	40	Yes	No	No	Yes
471	5	42	HER2+	Others	No	Yes	Yes	TCbH*6	No	No	4	No	positive	180	0	70	0	0	0	140	Yes	No	No	Yes
472	60	40	TNBC	Ductal	Not Available	Not Available	Not Available	-	No	No	2	No	negative	0	0	70	50	50	70	0	N/A	N/A	N/A	N/A
473	Not Available	31	HR+HER2-	Ductal	Yes	No	Yes	EC*4-Cb*4	No	No	3	Yes	positive	2	0	80	85	0	85	160	N/A	N/A	N/A	N/A
474	5	35	HER2+	Ductal	Yes	Yes	No	AC*4+T*4	No	No	2	No	positive	180	160	40	0	0	0	140	No	No	No	No
475	Not Available	36	TNBC	Ductal	Yes	Yes	Yes	AC*4+TCb*4	No	No	5	Yes	negative	0	0	80	80	0	0	0	N/A	N/A	N/A	N/A
476	10	53	HR+HER2-	Ductal	Not Available	Not Available	Not Available	-	No	Yes	1	Yes	positive	285	50	20	0	0	0	160	N/A	N/A	N/A	N/A
477	5	41	HR+HER2-	Ductal	Yes	Yes	Yes	EC*4+TCb*4	No	Yes	3	No	positive	270	30	60	0	0	0	160	N/A	N/A	N/A	N/A
478	Not Available	30	HR+HER2-	Ductal	Yes	Yes	No	TAC*6	No	No	3	No	positive	140	40	Not Available	10	0	0	80	N/A	N/A	N/A	N/A
479	20	54	HER2+	Ductal	Yes	Yes	No	AC*4+TH*4	Yes	No	5	No	negative	0	0	40	5	0	20	80	Yes	No	No	Yes
480	20	43	TNBC	Ductal	Yes	No	No	EC*4	Yes	No	5	No	negative	0	0	80	15	30	90	Not Available	N/A	N/A	N/A	N/A
481	5	66	HR+HER2-	Ductal	Yes	Yes	No	TAC*6	No	No	3	No	positive	170	0	60	2	0	0	255	N/A	N/A	N/A	N/A
482	Not Available	53	TNBC	Ductal	Yes	No	Yes	AC*4-Cb*4	Yes	No	5	No	negative	0	0	Not Available	Not Available	Not Available	Not Available	Not Available	N/A	N/A	N/A	N/A
483	70	60	HR+HER2-	Ductal	Yes	Yes	No	TEC*6	No	No	3	No	positive	180	20	70	0	0	0	100	N/A	N/A	N/A	N/A
484	5	30	HR+HER2-	Lobular	Yes	Yes	No	EC*4+T*4	No	No	3	No	positive	180	1	20	0	0	5	140	N/A	N/A	N/A	N/A
485	5	65	HR+HER2-	Ductal	Yes	Yes	No	TA*6	No	No	3	No	positive	270	40	60	70	0	1	180	N/A	N/A	N/A	N/A
486	60	32	HR+HER2-	Ductal	Yes	Yes	No	TA*6	No	No	3	No	positive	50	0	80	70	50	90	10	N/A	N/A	N/A	N/A
487	5	66	HR+HER2-	Ductal	Yes	Yes	No	TA*6	No	No	4	No	positive	270	4	80	0	0	60	25	N/A	N/A	N/A	N/A
488	20	43	HR+HER2-	Ductal	Yes	Yes	No	TEC*6	No	No	5	No	positive	180	20	50	0	0	0	0	N/A	N/A	N/A	N/A
489	Not Available	31	HER2+	Ductal	Yes	Yes	No	TA*6	No	No	2	No	positive	100	10	Not Available	5	0	5	40	No	No	No	No
490	10	39	HR+HER2-	Ductal	Yes	Yes	Yes	EC*4+TCb*4	Yes	No	5	No	positive	140	0	70	0	0	40	0	N/A	N/A	N/A	N/A
491	10	42	TNBC	Ductal	Not Available	Not Available	Not Available	-	No	Yes	2	Yes	negative	0	0	60	90	0	70	5	N/A	N/A	N/A	N/A
492	5	46	HER2+	Ductal	Yes	Yes	No	TEC*6	No	No	5	No	positive	160	180	75	90	0	0	20	No	No	No	No
493	5	47	HR+HER2-	Ductal	Yes	No	No	EC*4	No	Yes	1	Yes	positive	160	2	Not Available	40	0	0	180	N/A	N/A	N/A	N/A
494	5	66	HR+HER2-	Others	Yes	Yes	No	TA*6	No	Yes	1	No	positive	270	90	10	0	0	0	0	N/A	N/A	N/A	N/A
495	15	49	TNBC	Ductal	Yes	Yes	Yes	AC*4+TCb*4	Yes	No	5	No	negative	0	0	80	70	0	80	0	N/A	N/A	N/A	N/A
496	Not Available	46	TNBC	Ductal	Yes	No	Yes	AC*4-Cb*4	No	No	2	Yes	negative	0	0	55	80	50	90	6	N/A	N/A	N/A	N/A
497	Not Available	49	HR+HER2-	Ductal	Yes	Yes	No	TEC*6	No	No	2	Yes	positive	270	20	Not Available	50	0	0	160	N/A	N/A	N/A	N/A
498	10	70	HER2+	Lobular	No	Yes	Yes	TCbH*6	No	No	2	No	positive	10	0	40	0	0	0	0	Yes	No	No	Yes
499	5	33	TNBC	Ductal	Yes	Yes	No	TEC*6	No	No	2	No	negative	0	0	70	0	70	0	0	N/A	N/A	N/A	N/A
500	5	43	HR+HER2-	Ductal	Yes	Yes	No	TEC*6	No	No	2	No	positive	160	270	20	1	0	0	150	N/A	N/A	N/A	N/A
501	Not Available	64	HR+HER2-	Ductal	Yes	No	No	AC*4	No	No	2	No	positive	270	10	Not Available	0	0	0	80	N/A	N/A	N/A	N/A
502	5	42	HR+HER2-	Others	Yes	Yes	No	TEC*6	No	No	3	No	positive	270	160	14	0	0	5	140	N/A	N/A	N/A	N/A
503	5	49	HR+HER2-	Ductal	Yes	Yes	No	TAC*6	No	No	3	No	positive	180	1	30	25	0	0	160	N/A	N/A	N/A	N/A
504	5	56	TNBC	Ductal	Yes	Yes	No	TA*6	No	Yes	1	No	negative	0	0	20	3	0	90	255	N/A	N/A	N/A	N/A
505	10	38	HR+HER2-	Ductal	Yes	Yes	No	TEC*6	No	No	4	No	positive	120	120	30	70	0	0	160	N/A	N/A	N/A	N/A
506	12	54	HER2+	Ductal	Yes	Yes	Yes	AC*4-TCbH*4	No	No	4	No	negative	0	0	40	1	0	60	40	Yes	No	No	Yes
507	5	74	HR+HER2-	Ductal	Yes	Yes	No	TEC*6	No	No	2	No	positive	180	120	14	0	0	0	160	N/A	N/A	N/A	N/A
508	5	50	HER2+	Ductal	Yes	Yes	Yes	AC*4-TCbH*4	Yes	No	5	Yes	positive	170	30	30	90	Not Available	Not Available	Not Available	Yes	No	No	Yes
509	Not Available	39	HR+HER2-	Ductal	Yes	Yes	No	AC*4+T*4	No	No	2	Yes	positive	255	1	Not Available	5	0	0	120	N/A	N/A	N/A	N/A
510	40	44	HER2+	Ductal	Yes	Yes	No	EC*4+T*4	No	No	3	No	positive	110	0	40	70	0	0	180	No	No	No	No
511	5	40	HR+HER2-	Ductal	Yes	Yes	Yes	EC*4+TCb*4	No	No	2	No	positive	180	0	50	0	0	0	10	N/A	N/A	N/A	N/A
512	5	40	HR+HER2-	Others	Not Available	Not Available	Not Available	-	No	No	2	No	positive	150	20	20	0	0	0	40	N/A	N/A	N/A	N/A
513	5	57	HR+HER2-	Ductal	Yes	Yes	No	TEC*6	No	No	3	Yes	positive	180	120	70	0	0	0	5	N/A	N/A	N/A	N/A
514	5	45	HR+HER2-	Ductal	Yes	Yes	No	AC*4+T*4	No	No	3	Yes	positive	170	80	20	50	0	0	170	N/A	N/A	N/A	N/A
515	10	52	HER2+	Ductal	No	Yes	Yes	TCbH*6	No	No	2	No	negative	0	0	10	20	0	0	40	Yes	No	No	Yes
516	Not Available	49	HER2+	Ductal	Yes	Yes	No	EC*4+TH*4	No	No	4	No	positive	80	60	30	0	0	0	160	Yes	No	No	Yes
517	5	35	HER2+	Ductal	Yes	Yes	No	TA*6	Yes	No	5	No	negative	0	0	60	20	0	0	10	No	No	No	No
518	5	51	HER2+	Ductal	Yes	Yes	No	AC*4+TH*4	No	No	2	No	positive	210	0	50	1	0	40	180	Yes	No	No	Yes
519	5	47	HER2+	Ductal	Yes	Yes	No	AC*4+TH*4	No	No	3	No	negative	0	0	30	40	0	0	80	Yes	No	No	Yes
520	5	48	HER2+	Ductal	Yes	Yes	No	TA*6	No	No	2	No	positive	180	5	25	0	0	0	160	No	No	No	No
521	5	54	HER2+	Ductal	No	Yes	No	TH*4+Pyrrolitinib+capecitabine	Yes	No	5	No	negative	0	0	50	0	0	0	180	No	Yes	No	Yes
522	20	49	TNBC	Ductal	Yes	Yes	No	TE*6	Yes	No	5	No	negative	0	0	80	80	0	90	140	N/A	N/A	N/A	N/A
523	5	55	HER2+	Ductal	Yes	Yes	No	EC*4+TPH*4	No	No	3	No	negative	0	0	35	80	0	0	270	No	No	Yes	Yes
524	Not Available	47	HR+HER2-	Ductal	Yes	Yes	No	TEC*6	No	No	3	No	positive	160	180	30	30	0	0	160	N/A	N/A	N/A	N/A
525	5	55	HR+HER2-	Ductal	Yes	Yes	Yes	AC*4+TCb*4	No	Yes	1	No	positive	270	40	Not Available	60	0	0	5	N/A	N/A	N/A	N/A
526	10	41	HR+HER2-	Ductal	Yes	Yes	No	TA*6	No	No	4	Yes	positive	120	0	80	0	0	0	100	N/A	N/A	N/A	N/A
527	Not Available	39	TNBC	Ductal	Yes	No	No	EC*4	No	No	3	No	negative	0	0	Not Available	50	60	80	20	N/A	N/A	N/A	N/A
528	Not Available	47	HER2+	Ductal	No	Yes	Yes	TCbH*6	No	No	4	No	negative	0	0	Not Available	Not Available	Not Available	Not Available	Not Available	Yes	No	No	Yes
529	5	44	HR+HER2-	Ductal	Yes	Yes	No	TEC*6	No	No	4	Yes	positive	180	170	35	5	0	0	120	N/A	N/A	N/A	N/A
530	5	66	HR+HER2-	Ductal	Yes	No	No	EC*4	No	Yes	1	No	positive	270	10	10	0	0	0	160	N/A	N/A	N/A	N/A
531	5	43	HER2+	Ductal	Yes	Yes	No	TEC*6	No	No	2	No	positive	80	0	40	60	0	0	180	No	No	No	No
532	Not Available	56	TNBC	Ductal	Yes	Yes	No	TEC*6	No	No	2	No	negative	0	0	Not Available	0	0	90	180	N/A	N/A	N/A	N/A
533	Not Available	42	HR+HER2-	Ductal	Yes	Yes	Yes	EC*4+TCb*4	No	No	3	No	positive	140	140	14	0	0	0	120	N/A	N/A	N/A	N/A
534	5	43	HER2+	Lobular	Yes	Yes	Yes	EC*4-TCbH*4	No	No	4	No	positive	5	0	20	30	0	0	120	Yes	No	No	Yes
535	40	40	HER2+	Ductal	Yes	Yes	No	EC*4+TH*4	Yes	No	5	No	negative	0	0	35	60	20	20	160	Yes	No	No	Yes
536	5	46	HER2+	Ductal	No	Yes	Yes	TCbH*6	No	No	2	No	positive	180	20	60	0	0	0	170	Yes	No	No	Yes
537	5	46	TNBC	Ductal	Not Available	Not Available	Not Available	-	No	No	2	No	negative	0	0	80	0	1	80	0	N/A	N/A	N/A	N/A
538	5	65	HR+HER2-	Ductal	Yes	Yes	Yes	EC*4+TCb*4	No	No	2	No	positive	120	0	30	80	0	0	5	N/A	N/A	N/A	N/A
539	5	62	HER2+	Ductal	No	Yes	Yes	TCbH*6	No	No	4	No	negative	0	0	60	90	0	0	160	Yes	No	No	Yes
540	5	50	HR+HER2-	Ductal	Yes	Yes	No	TEC*6	No	No	2	No	positive	160	160	60	20	0	0	160	N/A	N/A	N/A	N/A
541	40	65	HR+HER2-	Ductal	Yes	No	No	AC*4	No	No	3	Yes	positive	60	30	40	1	0	0	120	N/A	N/A	N/A	N/A
542	5	45	TNBC	Ductal	Yes	Yes	No	TEC*6	No	No	3	No	negative	0	0	80	0	70	20	40	N/A	N/A	N/A	N/A
543	5	60	HER2+	Ductal	Yes	Yes	No	EC*4+TH*4	No	No	5	No	negative	0	0	60	60	0	0	100	Yes	No	No	Yes
544	10	67	HER2+	Ductal	No	Yes	No	TPH*6	No	Yes	2	No	positive	40	0	50	10	0	0	0	No	No	Yes	Yes
545	5	52	HR+HER2-	Ductal	Yes	No	No	AC*4	No	No	3	No	positive	140	0	30	0	0	0	270	N/A	N/A	N/A	N/A
546	Not Available	34	HR+HER2-	Ductal	Yes	Yes	Yes	EC*4+TCb*4	No	No	3	No	positive	180	120	Not Available	15	0	0	5	N/A	N/A	N/A	N/A
547	5	49	HR+HER2-	Ductal	Yes	No	No	AC*4	No	Yes	1	No	positive	180	160	14	5	0	0	160	N/A	N/A	N/A	N/A
548	5	42	HR+HER2-	Ductal	Yes	Yes	No	TEC*6	No	No	2	No	positive	60	100	70	70	0	5	50	N/A	N/A	N/A	N/A
549	80	32	HER2+	Ductal	Yes	Yes	Yes	EC*4-TCbH*4	Yes	No	5	Yes	negative	0	0	45	75	0	0	60	Yes	No	No	Yes
550	30	37	HR+HER2-	Ductal	Yes	Yes	No	TAC*6	No	No	4	Yes	positive	160	120	70	10	0	30	180	N/A	N/A	N/A	N/A
551	5	36	TNBC	Ductal	Yes	Yes	Yes	AC*4+TCb*4	No	No	2	No	negative	0	0	80	60	Not Available	70	50	N/A	N/A	N/A	N/A
552	Not Available	37	HER2+	Ductal	Yes	Yes	No	TAC*6	No	No	3	No	negative	0	0	65	85	0	0	140	No	No	No	No
553	5	63	HER2+	Ductal	No	Yes	Yes	TCbH*6	No	No	4	No	positive	180	0	70	0	0	0	5	Yes	No	No	Yes
554	5	46	HER2+	Others	No	Yes	Yes	TCbH*6	No	No	2	No	positive	70	120	60	40	0	0	270	Yes	No	No	Yes
555	20	59	HER2+	Ductal	Yes	Yes	No	AC*4+TH*4	No	No	3	No	positive	60	0	70	45	0	0	40	Yes	No	No	Yes
556	Not Available	70	TNBC	Ductal	Yes	No	No	AC*4	No	No	2	No	negative	0	0	40	0	70	90	100	N/A	N/A	N/A	N/A
557	Not Available	37	HER2+	Ductal	Yes	Yes	Yes	AC*4+TCbH*4+Pyrrolitinib+capecitabine	Yes	No	5	No	negative	0	0	40	50	0	70	130	No	Yes	No	Yes
558	5	38	HR+HER2-	Ductal	Yes	Yes	Yes	EC*4+TCb*4	No	No	3	No	positive	140	50	40	20	0	0	120	N/A	N/A	N/A	N/A
559	5	59	HER2+	Ductal	Yes	Yes	No	AC*4+T*4	No	No	3	No	negative	0	0	70	40	0	0	5	No	No	No	No
560	10	56	HER2+	Ductal	Yes	Yes	No	TEC*6	No	No	3	No	negative	0	0	40	35	1	30	120	No	No	No	No
561	5	50	TNBC	Ductal	Yes	No	No	AC*4	Yes	No	5	No	negative	0	0	90	0	60	90	0	N/A	N/A	N/A	N/A
562	10	73	HER2+	Ductal	Yes	Yes	No	EC*4+TPH*4	No	Yes	5	No	negative	0	0	75	0	70	70	0	No	No	Yes	Yes
563	5	39	HR+HER2-	Ductal	Yes	Yes	No	TEC*6	No	No	3	No	positive	160	60	35	70	0	60	160	N/A	N/A	N/A	N/A
564	5	36	TNBC	Ductal	Yes	Yes	Yes	AC*4+TCb*4	Yes	No	5	No	negative	0	0	90	80	0	90	0	N/A	N/A	N/A	N/A
565	60	41	TNBC	Ductal	Not Available	Not Available	Not Available	-	No	No	2	No	negative	0	0	60	0	0	40	0	N/A	N/A	N/A	N/A
566	10	67	HER2+	Ductal	No	Yes	Yes	TCbH*6	Yes	No	5	No	negative	0	0	70	70	0	0	120	Yes	No	No	Yes
567	5	66	HR+HER2-	Ductal	Yes	Yes	Yes	EC*4+TCb*4	No	Yes	1	No	positive	160	60	14	10	0	0	120	N/A	N/A	N/A	N/A
568	5	49	HR+HER2-	Ductal	No	Yes	Yes	TCb*6	No	No	2	No	positive	160	140	14	1	0	0	160	N/A	N/A	N/A	N/A
569	5	52	HR+HER2-	Ductal	Yes	Yes	Yes	AC*4+TCb*4	No	No	3	No	positive	140	140	14	3	0	0	5	N/A	N/A	N/A	N/A
570	Not Available	55	HER2+	Ductal	No	Yes	Yes	TCbH*6	Yes	No	5	No	negative	0	0	Not Available	Not Available	Not Available	Not Available	Not Available	Yes	No	No	Yes
571	Not Available	37	HER2+	Ductal	Yes	Yes	No	EC*4+TPH*4	Yes	No	5	No	negative	0	0	50	70	0	1	140	No	No	Yes	Yes
572	Not Available	34	HR+HER2-	Ductal	Yes	Yes	No	TAC*6	No	No	4	No	positive	270	0	35	0	0	0	140	N/A	N/A	N/A	N/A
573	40	44	HR+HER2-	Ductal	Yes	Yes	No	EC*4+T*4	No	No	3	No	positive	180	0	80	80	0	0	120	N/A	N/A	N/A	N/A
574	Not Available	46	HER2+	Ductal	Yes	Yes	No	TA*6	No	No	2	No	positive	160	120	Not Available	30	0	0	160	No	No	No	No
575	Not Available	56	TNBC	Ductal	Yes	Yes	Yes	AC*4+TCb*4	Yes	No	5	No	negative	0	0	Not Available	Not Available	Not Available	Not Available	Not Available	N/A	N/A	N/A	N/A
576	8	36	HER2+	Ductal	Yes	Yes	Yes	AC*4-TCbPH*4	No	Yes	2	No	positive	140	100	40	0	0	0	80	No	No	Yes	Yes
577	20	39	TNBC	Ductal	Yes	Yes	No	TE*6	Yes	No	5	No	negative	0	0	80	0	0	60	0	N/A	N/A	N/A	N/A
578	5	58	HR+HER2-	Ductal	Yes	Yes	Yes	EC*4+TCb*4	No	No	2	No	positive	180	100	20	15	0	0	120	N/A	N/A	N/A	N/A
579	Not Available	56	TNBC	Ductal	Not Available	Not Available	Not Available	-	No	No	2	No	negative	0	0	Not Available	60	30	60	0	N/A	N/A	N/A	N/A
580	30	67	TNBC	Ductal	Yes	Yes	No	TE*6	No	No	2	No	negative	0	0	50	90	0	0	0	N/A	N/A	N/A	N/A
581	Not Available	45	HR+HER2-	Lobular	Not Available	Not Available	Not Available	-	No	No	2	No	positive	170	30	80	20	0	0	100	N/A	N/A	N/A	N/A
582	5	48	HR+HER2-	Ductal	Yes	Yes	Yes	AC*4+TCb*4	No	No	5	No	positive	140	0	20	0	0	0	30	N/A	N/A	N/A	N/A
583	30	42	HR+HER2-	Ductal	Yes	Yes	No	TAC*6	No	No	2	No	positive	80	40	50	10	0	0	40	N/A	N/A	N/A	N/A
584	1	38	HR+HER2-	Ductal	Yes	Yes	Yes	AC*4+TCb*4	No	No	3	No	positive	20	10	10	0	0	0	160	N/A	N/A	N/A	N/A
585	5	34	HER2+	Ductal	Yes	Yes	No	AC*4+TH*4	Yes	No	5	No	positive	180	40	40	20	0	0	120	Yes	No	No	Yes
586	Not Available	51	HER2+	Ductal	Yes	Yes	No	TE*6	No	Yes	1	No	negative	0	0	60	20	10	0	20	No	No	No	No
587	5	44	HER2+	Ductal	Yes	Yes	No	EC*4+TH*4	No	No	3	No	positive	140	40	70	80	0	0	140	Yes	No	No	Yes
588	5	45	HER2+	Ductal	Yes	Yes	No	EC*4+T*4	No	No	3	No	negative	0	0	70	50	0	60	120	No	No	No	No
589	5	61	TNBC	Ductal	Yes	Yes	No	TEC*6	No	No	3	No	negative	0	0	10	5	0	80	180	N/A	N/A	N/A	N/A
590	Not Available	45	HR+HER2-	Ductal	Yes	Yes	No	TEC*6	No	Yes	2	No	positive	5	0	80	90	30	50	0	N/A	N/A	N/A	N/A
591	5	53	HR+HER2-	Ductal	Yes	Yes	No	TEC*6	No	No	3	No	positive	270	2	60	1	0	0	160	N/A	N/A	N/A	N/A
592	Not Available	59	HR+HER2-	Ductal	Yes	No	No	EC*4	No	Yes	1	No	positive	180	1	Not Available	10	0	0	20	N/A	N/A	N/A	N/A
593	5	32	HR+HER2-	Ductal	Not Available	Not Available	Not Available	-	No	No	2	No	positive	160	40	25	5	0	0	180	N/A	N/A	N/A	N/A
594	10	54	HR+HER2-	Ductal	Yes	Yes	Yes	EC*4+TCb*4	No	No	4	No	positive	270	30	80	80	0	0	180	N/A	N/A	N/A	N/A
595	Not Available	44	HER2+	Ductal	Yes	Yes	No	EC*4+TH*4	Yes	No	5	No	negative	0	0	30	75	0	0	30	Yes	No	No	Yes
596	5	51	HR+HER2-	Ductal	Not Available	Not Available	Not Available	-	No	No	3	No	positive	60	2	14	35	0	0	270	N/A	N/A	N/A	N/A
597	Not Available	39	TNBC	Ductal	Yes	Yes	No	TA*6	Yes	No	5	No	negative	0	0	90	Not Available	Not Available	Not Available	Not Available	N/A	N/A	N/A	N/A
598	8	52	HR+HER2-	Ductal	Yes	Yes	No	TEC*6	No	No	3	No	positive	160	160	60	1	0	0	140	N/A	N/A	N/A	N/A
599	Not Available	40	HER2+	Ductal	No	Yes	Yes	TCbH*6	No	No	3	No	positive	160	10	25	40	0	0	140	Yes	No	No	Yes
600	15	56	TNBC	Ductal	Yes	Yes	No	AC*4+T*4	No	Yes	1	No	negative	0	0	60	70	0	80	0	N/A	N/A	N/A	N/A
601	Not Available	52	HER2+	Ductal	No	Yes	Yes	TCbH*6	Yes	No	5	No	negative	0	0	20	0	0	10	60	Yes	No	No	Yes
602	5	41	HR+HER2-	Ductal	Yes	Yes	No	TEC*6	No	No	2	No	positive	270	100	50	1	0	0	170	N/A	N/A	N/A	N/A
603	15	25	HR+HER2-	Ductal	Yes	Yes	No	TE*6	No	No	3	Yes	positive	120	100	70	0	0	20	140	N/A	N/A	N/A	N/A
604	Not Available	55	HER2+	Ductal	Yes	Yes	No	TEC*6	No	No	3	No	negative	0	0	35	0	0	0	140	No	No	No	No
605	5	64	HER2+	Ductal	No	Yes	Yes	TCbH*6	No	No	2	No	positive	60	0	14	20	0	0	60	Yes	No	No	Yes
606	Not Available	53	HR+HER2-	Ductal	Not Available	Not Available	Not Available	-	No	No	2	No	positive	160	0	25	0	0	0	160	N/A	N/A	N/A	N/A
607	10	36	HER2+	Ductal	No	Yes	Yes	TCbH*6	No	No	2	No	negative	0	0	45	60	20	60	80	Yes	No	No	Yes
608	10	53	HR+HER2-	Ductal	Yes	Yes	No	TA*6	No	No	2	No	positive	60	0	80	90	80	90	0	N/A	N/A	N/A	N/A
609	8	40	HER2+	Ductal	Yes	Yes	Yes	AC*4-TCbH*4	No	No	4	Yes	negative	0	0	60	60	0	0	140	Yes	No	No	Yes
610	Not Available	40	HER2+	Ductal	Yes	Yes	No	TEC*6	No	No	3	No	positive	180	0	Not Available	1	0	0	80	No	No	No	No
611	10	63	TNBC	Ductal	Yes	No	No	AC*4	No	No	3	No	negative	0	0	60	60	0	40	120	N/A	N/A	N/A	N/A
612	Not Available	55	HER2+	Ductal	Yes	Yes	No	TEC*6	Yes	No	5	No	negative	0	0	67	70	0	80	120	No	No	No	No
613	10	45	HR+HER2-	Ductal	Yes	Yes	No	AC*4+T*4	No	No	3	No	positive	80	20	40	5	0	0	30	N/A	N/A	N/A	N/A
614	5	48	HR+HER2-	Ductal	Yes	Yes	No	TA*6	No	No	2	No	positive	180	240	70	70	0	0	140	N/A	N/A	N/A	N/A
615	5	49	TNBC	Ductal	Yes	Yes	No	TE*6	No	No	4	No	negative	0	0	90	80	40	70	0	N/A	N/A	N/A	N/A
616	Not Available	51	TNBC	Ductal	Yes	Yes	No	TA*6	Yes	No	5	No	negative	0	0	90	80	1	80	0	N/A	N/A	N/A	N/A
617	5	67	HR+HER2-	Ductal	Yes	Yes	Yes	AC*4+TCb*4	No	No	2	No	positive	270	210	10	0	0	20	240	N/A	N/A	N/A	N/A
618	20	58	HR+HER2-	Ductal	Yes	Yes	No	TEC*6	No	No	3	No	positive	270	100	80	30	0	0	40	N/A	N/A	N/A	N/A
619	5	53	HR+HER2-	Ductal	Not Available	Not Available	Not Available	-	No	Yes	1	No	positive	150	90	14	20	0	0	80	N/A	N/A	N/A	N/A
620	5	35	HER2+	Ductal	Yes	Yes	No	TEC*6	No	No	3	No	negative	0	0	45	35	0	0	0	No	No	No	No
621	5	32	HER2+	Ductal	Yes	Yes	No	TEC*6	No	Yes	1	No	positive	4	0	60	20	0	20	140	No	No	No	No
622	5	60	HER2+	Others	Yes	Yes	No	AC*4+T*4	No	Yes	1	No	positive	30	0	25	5	0	70	20	No	No	No	No
623	5	62	HR+HER2-	Ductal	Not Available	Not Available	Not Available	-	No	No	1	No	positive	270	240	40	2	0	5	160	N/A	N/A	N/A	N/A
624	15	56	HR+HER2-	Ductal	Yes	Yes	No	AC*4+T*4	No	No	4	No	positive	270	0	40	50	0	0	160	N/A	N/A	N/A	N/A
625	Not Available	59	HER2+	Ductal	No	Yes	No	TH*4+Pyrrolitinib+capecitabine	Yes	No	5	No	positive	120	50	40	30	0	10	160	No	Yes	No	Yes
626	5	50	TNBC	Ductal	Yes	Yes	No	TEC*6	No	No	4	No	negative	0	0	90	0	10	80	160	N/A	N/A	N/A	N/A
627	15	63	HER2+	Ductal	Yes	Yes	No	TA*6	No	Yes	2	No	positive	140	10	Not Available	10	0	0	20	No	No	No	No
628	5	45	HR+HER2-	Lobular	Yes	Yes	No	TEC*6	No	No	3	No	positive	100	40	10	0	0	0	120	N/A	N/A	N/A	N/A
629	5	45	HR+HER2-	Ductal	Yes	Yes	No	AC*4+T*4	No	No	2	No	positive	270	270	25	15	0	0	160	N/A	N/A	N/A	N/A
630	Not Available	47	HR+HER2-	Ductal	Yes	Yes	No	TEC*6	No	Yes	4	No	positive	180	0	5	0	0	0	150	N/A	N/A	N/A	N/A
631	Not Available	59	HER2+	Ductal	Yes	Yes	No	AC*4+TPH*4	Yes	No	5	No	positive	255	4	75	10	0	5	255	No	No	Yes	Yes
632	5	55	HER2+	Ductal	Yes	Yes	Yes	EC*4-TCbPH*4	No	No	3	No	positive	160	100	50	70	0	0	80	No	No	Yes	Yes
633	5	49	HR+HER2-	Ductal	Yes	Yes	No	TAC*6	No	No	2	No	positive	180	140	Not Available	0	0	0	20	N/A	N/A	N/A	N/A
634	Not Available	42	TNBC	Ductal	Yes	Yes	No	TEC*6	Yes	No	5	No	negative	0	0	50	85	1	75	0	N/A	N/A	N/A	N/A
635	Not Available	62	HR+HER2-	Ductal	Yes	Yes	No	TAC*6	Yes	No	5	No	positive	150	20	60	70	0	2	100	N/A	N/A	N/A	N/A
636	5	37	HR+HER2-	Ductal	Yes	Yes	Yes	AC*4+TCb*4	No	No	2	No	positive	120	120	30	10	0	0	2	N/A	N/A	N/A	N/A
637	Not Available	47	TNBC	Ductal	Yes	Yes	No	TEC*6	Yes	No	5	Yes	negative	0	0	75	90	80	75	10	N/A	N/A	N/A	N/A
638	5	55	HR+HER2-	Ductal	Yes	Yes	No	TE*6	No	Yes	2	No	positive	180	0	50	1	0	0	160	N/A	N/A	N/A	N/A
639	5	31	TNBC	Ductal	Yes	Yes	No	TEC*6	No	No	2	No	negative	0	0	70	0	80	5	50	N/A	N/A	N/A	N/A
640	Not Available	51	HER2+	Ductal	Yes	Yes	No	TE*6	No	Yes	1	No	positive	180	120	Not Available	5	0	0	10	No	No	No	No
641	8	49	HR+HER2-	Ductal	Yes	No	No	AC*4	No	Yes	2	No	positive	40	20	40	20	0	0	10	N/A	N/A	N/A	N/A
642	5	60	HR+HER2-	Ductal	Yes	No	No	AC*4	No	Yes	1	No	positive	180	20	20	0	0	0	160	N/A	N/A	N/A	N/A
643	5	65	HR+HER2-	Ductal	Not Available	Not Available	Not Available	-	No	Yes	1	No	positive	270	160	20	0	0	0	30	N/A	N/A	N/A	N/A
644	5	62	HR+HER2-	Lobular	Yes	Yes	Yes	EC*4+TCb*4	No	No	2	No	positive	100	0	30	0	0	0	160	N/A	N/A	N/A	N/A
645	5	58	HER2+	Ductal	Yes	Yes	No	AC*4+TH*4	No	No	2	No	positive	270	30	40	2	0	50	180	Yes	No	No	Yes
646	50	49	TNBC	Ductal	Yes	Yes	Yes	EC*4+TCb*4	No	No	5	No	negative	0	0	60	75	0	10	40	N/A	N/A	N/A	N/A
647	20	39	HR+HER2-	Ductal	Yes	Yes	No	TEC*6	No	No	2	No	positive	270	180	45	10	0	0	80	N/A	N/A	N/A	N/A
648	10	42	HER2+	Ductal	Yes	Yes	No	EC*4+TH*4	No	No	4	No	positive	140	60	40	10	0	5	40	Yes	No	No	Yes
649	8	54	HER2+	Ductal	Yes	Yes	No	TE*6	No	No	4	No	positive	2	0	60	0	0	0	120	No	No	No	No
650	5	65	HER2+	Ductal	No	Yes	Yes	TCbH*6	No	No	4	No	positive	90	0	40	70	1	50	120	Yes	No	No	Yes
651	Not Available	68	HER2+	Ductal	No	Yes	Yes	TCbH*6	No	No	4	No	negative	0	0	50	70	0	0	120	Yes	No	No	Yes
652	5	56	HR+HER2-	Ductal	Yes	No	No	AC*4	No	No	2	No	positive	270	140	14	1	0	0	160	N/A	N/A	N/A	N/A
653	5	70	TNBC	Ductal	Yes	No	No	AC*4	No	No	2	No	negative	0	0	50	15	80	70	0	N/A	N/A	N/A	N/A
654	Not Available	43	TNBC	Ductal	Yes	Yes	No	TEC*6	Yes	No	5	No	negative	0	0	Not Available	Not Available	Not Available	Not Available	Not Available	N/A	N/A	N/A	N/A
655	Not Available	39	HR+HER2-	Ductal	Yes	Yes	No	EC*4+T*4	No	No	4	No	positive	140	1	Not Available	0	0	0	50	N/A	N/A	N/A	N/A
656	Not Available	50	HER2+	Ductal	No	Yes	No	TPH*6	No	No	3	No	negative	0	0	Not Available	0	0	50	100	No	No	Yes	Yes
657	5	48	HR+HER2-	Ductal	Yes	Yes	No	AC*4+T*4	No	No	3	No	positive	50	0	80	1	30	85	0	N/A	N/A	N/A	N/A
658	5	38	HR+HER2-	Ductal	Yes	Yes	No	TA*6	No	No	3	No	positive	270	270	40	5	0	0	180	N/A	N/A	N/A	N/A
659	Not Available	30	TNBC	Ductal	Yes	No	No	EC*4	No	No	3	No	negative	0	0	70	20	30	50	0	N/A	N/A	N/A	N/A
660	8	52	HER2+	Ductal	Yes	Yes	No	EC*4+TH*4	No	No	4	No	positive	140	240	80	0	0	0	120	Yes	No	No	Yes
661	5	43	TNBC	Ductal	Yes	Yes	No	TEC*6	No	No	5	No	negative	0	0	80	80	80	90	160	N/A	N/A	N/A	N/A
662	5	40	TNBC	Ductal	Yes	Yes	Yes	AC*4+TCb*4	No	No	3	No	negative	0	0	80	0	0	30	0	N/A	N/A	N/A	N/A
663	5	54	HR+HER2-	Ductal	Yes	Yes	No	TA*6	No	No	2	No	positive	270	60	70	60	0	0	10	N/A	N/A	N/A	N/A
664	8	46	HER2+	Ductal	No	Yes	Yes	TCbH*6	No	No	3	No	positive	160	140	70	0	0	0	140	Yes	No	No	Yes
665	8	55	HER2+	Ductal	Yes	Yes	Yes	AC*4-TCbH*4	No	No	4	No	negative	0	0	40	60	15	30	80	Yes	No	No	Yes
666	5	38	HR+HER2-	Ductal	Yes	Yes	No	EC*4+T*4	No	No	2	No	positive	270	40	30	2	0	0	160	N/A	N/A	N/A	N/A
667	5	50	HR+HER2-	Lobular	Yes	Yes	No	TEC*6	No	No	2	No	positive	270	240	20	1	0	0	160	N/A	N/A	N/A	N/A
668	10	33	HER2+	Ductal	Yes	Yes	No	EC*4+TH*4	No	No	2	No	negative	0	0	30	40	0	30	30	Yes	No	No	Yes
669	5	59	TNBC	Ductal	Yes	Yes	No	AC*4+T*4	No	No	3	No	negative	0	0	60	40	0	75	5	N/A	N/A	N/A	N/A
670	10	50	HR+HER2-	Ductal	Yes	Yes	No	AC*4+T*4	No	No	3	No	positive	270	0	25	0	0	0	10	N/A	N/A	N/A	N/A
671	Not Available	55	HER2+	Ductal	No	Yes	Yes	TCbH*6	No	No	4	No	positive	1	5	20	0	0	0	0	Yes	No	No	Yes
672	8	59	HER2+	Ductal	Yes	Yes	No	EC*4+T*4	No	No	2	No	negative	0	0	50	70	0	0	140	No	No	No	No
673	5	36	HR+HER2-	Lobular	Yes	Yes	No	AC*4+T*4	No	No	4	Yes	positive	180	120	25	10	1	0	0	N/A	N/A	N/A	N/A
674	Not Available	52	TNBC	Ductal	Yes	Yes	Yes	AC*4+TCb*4	Yes	No	5	No	negative	0	0	80	0	80	0	0	N/A	N/A	N/A	N/A
675	Not Available	56	HER2+	Ductal	Yes	Yes	No	TAC*6	Yes	No	5	No	negative	0	0	60	0	0	0	120	No	No	No	No
676	Not Available	36	HR+HER2-	Ductal	Yes	Yes	No	TEC*6	Yes	No	5	No	positive	140	10	30	0	0	0	5	N/A	N/A	N/A	N/A
677	15	57	HER2+	Ductal	Yes	Yes	No	EC*4+TH*4	Yes	No	5	Yes	negative	0	0	60	60	2	50	100	Yes	No	No	Yes
678	5	62	HER2+	Ductal	Yes	Yes	No	TEC*6	No	No	2	No	positive	180	0	10	0	0	0	20	No	No	No	No
679	5	61	HR+HER2-	Ductal	Yes	Yes	No	TAC*6	No	No	3	No	positive	270	160	20	0	0	0	70	N/A	N/A	N/A	N/A
680	10	59	HR+HER2-	Ductal	Yes	Yes	No	TA*6	No	No	2	No	positive	5	0	60	0	0	0	100	N/A	N/A	N/A	N/A
681	5	48	HR+HER2-	Ductal	Yes	Yes	No	TEC*6	No	No	2	No	positive	180	40	30	0	0	0	140	N/A	N/A	N/A	N/A
682	60	66	HER2+	Ductal	Yes	Yes	No	EC*4+T*4	No	No	2	No	negative	0	0	40	80	10	30	60	No	No	No	No
683	5	65	HER2+	Ductal	Yes	Yes	Yes	AC*4-TCbH*4	No	No	2	No	positive	140	10	40	0	0	0	0	Yes	No	No	Yes
684	30	53	TNBC	Ductal	Yes	Yes	Yes	AC*4+TCb*4	No	No	2	No	negative	0	0	70	70	0	60	60	N/A	N/A	N/A	N/A
685	5	53	HR+HER2-	Ductal	Yes	Yes	Yes	AC*4+TCb*4	No	Yes	2	No	positive	140	2	40	0	0	0	25	N/A	N/A	N/A	N/A
686	5	38	HER2+	Ductal	No	Yes	Yes	TCbPH*6	No	No	3	No	positive	270	120	20	1	0	0	0	No	No	Yes	Yes
687	10	56	HR+HER2-	Ductal	Yes	Yes	No	TA*6	No	No	4	No	positive	160	40	40	0	0	0	140	N/A	N/A	N/A	N/A
688	5	70	HR+HER2-	Ductal	Yes	Yes	No	TE*6	No	No	3	No	positive	270	270	10	0	0	0	120	N/A	N/A	N/A	N/A
689	5	62	HR+HER2-	Ductal	Yes	Yes	No	EC*4+T*4	No	No	2	No	positive	270	60	14	0	0	0	120	N/A	N/A	N/A	N/A
690	10	48	TNBC	Ductal	Yes	Yes	No	EC*4+T*4	No	No	2	No	negative	0	0	80	0	50	80	120	N/A	N/A	N/A	N/A
691	5	51	HR+HER2-	Ductal	Not Available	Not Available	Not Available	-	No	No	2	Yes	positive	180	30	10	Not Available	Not Available	Not Available	Not Available	N/A	N/A	N/A	N/A
692	5	47	HR+HER2-	Ductal	Yes	Yes	No	TEC*6	No	No	5	No	positive	140	140	25	0	0	0	40	N/A	N/A	N/A	N/A
693	5	47	TNBC	Ductal	Not Available	Not Available	Not Available	-	No	No	2	No	negative	0	0	20	70	15	90	180	N/A	N/A	N/A	N/A
694	5	59	HR+HER2-	Ductal	Yes	Yes	No	TA*6	No	Yes	1	No	positive	1	0	70	85	10	70	0	N/A	N/A	N/A	N/A
695	5	60	HR+HER2-	Ductal	Yes	Yes	No	TAC*6	No	No	3	No	positive	270	270	40	0	0	0	240	N/A	N/A	N/A	N/A
696	5	42	HER2+	Ductal	Yes	Yes	Yes	EC*4-TCbH*4	No	No	4	No	positive	40	4	65	0	0	5	0	Yes	No	No	Yes
697	5	50	HR+HER2-	Ductal	Yes	Yes	No	TE*6	No	No	3	No	positive	270	5	50	5	0	0	160	N/A	N/A	N/A	N/A
698	5	56	HER2+	Ductal	Yes	Yes	Yes	EC*4-TCbPH*4	Yes	No	5	No	negative	0	0	40	5	1	5	160	No	No	Yes	Yes
699	Not Available	37	HR+HER2-	Ductal	Yes	Yes	Yes	AC*4+TCb*4	Yes	No	5	No	positive	40	10	70	Not Available	Not Available	Not Available	Not Available	N/A	N/A	N/A	N/A
700	Not Available	32	TNBC	Ductal	Yes	Yes	No	TEC*6	No	No	2	No	negative	0	0	80	0	80	90	0	N/A	N/A	N/A	N/A
701	20	65	TNBC	Ductal	Yes	No	No	EC*4	No	No	4	No	negative	0	0	40	80	30	60	180	N/A	N/A	N/A	N/A
702	5	47	HR+HER2-	Ductal	Yes	Yes	Yes	EC*4+TCb*4	No	No	3	No	positive	180	120	40	80	0	35	160	N/A	N/A	N/A	N/A
703	Not Available	30	HR+HER2-	Ductal	Yes	Yes	No	TEC*6	No	No	3	No	positive	140	0	50	15	0	0	30	N/A	N/A	N/A	N/A
704	Not Available	55	HER2+	Ductal	Yes	Yes	No	TE*6	No	No	3	No	negative	0	0	40	90	0	0	0	No	No	No	No
705	Not Available	38	TNBC	Ductal	Yes	No	No	EC*4	No	No	3	No	negative	0	0	Not Available	80	1	90	80	N/A	N/A	N/A	N/A
706	5	63	HR+HER2-	Ductal	Yes	Yes	No	TA*6	No	No	4	No	positive	270	2	60	1	0	0	240	N/A	N/A	N/A	N/A
707	Not Available	42	HER2+	Ductal	Yes	Yes	No	TAC*6	No	No	4	No	positive	180	0	5	0	0	0	120	No	No	No	No
708	5	31	HR+HER2-	Ductal	Yes	Yes	No	TEC*6	No	No	2	No	positive	100	60	40	0	0	0	80	N/A	N/A	N/A	N/A
709	Not Available	47	HER2+	Ductal	Yes	Yes	No	TAC*6	No	No	3	No	positive	160	4	Not Available	0	0	0	1	No	No	No	No
710	Not Available	34	HER2+	Ductal	Yes	Yes	No	TA*6	No	No	2	No	positive	180	50	25	5	0	0	10	No	No	No	No
711	5	53	HR+HER2-	Ductal	Yes	Yes	No	AC*4+T*4	No	No	2	No	positive	270	100	40	40	0	0	160	N/A	N/A	N/A	N/A
712	5	56	HER2+	Ductal	No	Yes	Yes	TCbH*6	No	No	5	No	positive	1	0	20	30	0	0	50	Yes	No	No	Yes
713	5	59	HER2+	Ductal	Yes	Yes	No	EC*4+TPH*4	Yes	No	5	No	negative	0	0	50	60	0	80	100	No	No	Yes	Yes
714	5	36	HR+HER2-	Ductal	Yes	Yes	No	TAC*6	No	No	3	No	positive	180	5	35	1	0	5	120	N/A	N/A	N/A	N/A
715	8	57	HER2+	Ductal	Yes	Yes	No	TA*6	No	Yes	1	No	negative	0	0	70	50	0	10	160	No	No	No	No
716	5	47	HR+HER2-	Ductal	Yes	Yes	Yes	AC*4+TCb*4	No	No	2	Yes	positive	270	180	20	2	0	0	40	N/A	N/A	N/A	N/A
717	Not Available	49	HR+HER2-	Ductal	Not Available	Not Available	Not Available	-	No	No	5	No	positive	100	2	60	15	0	0	180	N/A	N/A	N/A	N/A
718	5	61	HR+HER2-	Ductal	Yes	Yes	No	TAC*6	No	No	2	No	positive	270	10	14	10	0	0	180	N/A	N/A	N/A	N/A
719	5	42	HR+HER2-	Lobular	Yes	Yes	No	TEC*6	No	No	3	No	positive	160	100	5	0	0	0	40	N/A	N/A	N/A	N/A
720	Not Available	72	TNBC	Ductal	No	Yes	No	T*4	Yes	No	5	No	negative	0	0	70	70	5	90	10	N/A	N/A	N/A	N/A
721	5	42	HR+HER2-	Ductal	Yes	Yes	No	EC*4+T*4	No	No	3	Yes	positive	140	40	90	0	0	0	150	N/A	N/A	N/A	N/A
722	Not Available	49	HER2+	Ductal	No	Yes	Yes	TCbH*6	Yes	No	5	Yes	negative	0	0	35	50	0	80	80	Yes	No	No	Yes
723	5	44	HR+HER2-	Ductal	Yes	Yes	No	TAC*6	No	No	2	No	positive	180	180	5	0	0	0	120	N/A	N/A	N/A	N/A
724	5	45	HER2+	Ductal	Yes	Yes	No	AC*4+TH*4	No	No	4	No	positive	140	60	65	10	0	0	160	Yes	No	No	Yes
725	Not Available	34	HER2+	Ductal	No	Yes	Yes	TCbH*6	Yes	No	5	No	negative	0	0	Not Available	Not Available	Not Available	Not Available	Not Available	Yes	No	No	Yes
726	5	46	HER2+	Ductal	No	Yes	Yes	TCbPH*6	No	No	4	No	positive	160	240	30	0	0	0	160	No	No	Yes	Yes
727	10	49	HER2+	Ductal	No	Yes	Yes	TCbH*6	No	No	4	No	negative	0	0	25	30	0	30	140	Yes	No	No	Yes
728	5	46	HER2+	Ductal	No	Yes	Yes	TCbH*6	No	No	4	No	positive	160	40	40	50	0	0	160	Yes	No	No	Yes
729	5	50	HER2+	Ductal	No	Yes	Yes	TCbH*6	No	No	4	No	negative	0	0	60	0	0	80	80	Yes	No	No	Yes
730	Not Available	54	TNBC	Ductal	Yes	Yes	No	TA*6	No	No	4	No	negative	0	0	70	Not Available	15	Not Available	Not Available	N/A	N/A	N/A	N/A
731	Not Available	34	HER2+	Ductal	No	Yes	Yes	TCbH*6	Yes	No	5	No	positive	2	0	60	40	0	0	270	Yes	No	No	Yes
732	5	49	HR+HER2-	Ductal	Yes	Yes	No	TEC*6	No	Yes	1	No	positive	270	270	30	15	0	0	60	N/A	N/A	N/A	N/A
733	5	64	TNBC	Ductal	Yes	Yes	No	TA*6	No	Yes	3	No	negative	0	0	10	50	0	0	2	N/A	N/A	N/A	N/A
734	Not Available	69	HER2+	Ductal	Yes	Yes	No	TEC*6	No	Yes	1	No	negative	0	0	65	50	10	70	140	No	No	No	No
735	5	42	HER2+	Ductal	Yes	Yes	No	TAC*6	No	No	3	No	negative	0	0	30	40	0	0	210	No	No	No	No
736	5	44	TNBC	Ductal	Yes	Yes	Yes	AC*4+TCb*4	No	No	3	No	negative	0	0	5	30	0	80	0	N/A	N/A	N/A	N/A
737	5	39	HER2+	Ductal	Yes	Yes	No	EC*4+TPH*4	Yes	No	5	No	negative	0	0	30	0	0	70	120	No	No	Yes	Yes
738	5	31	TNBC	Ductal	Not Available	Not Available	Not Available	-	No	No	3	No	negative	0	0	75	90	5	90	0	N/A	N/A	N/A	N/A
739	5	43	HR+HER2-	Ductal	Yes	Yes	Yes	EC*4+TCb*4	No	No	3	No	positive	20	0	40	65	5	90	170	N/A	N/A	N/A	N/A
740	Not Available	34	HER2+	Ductal	Yes	Yes	No	TA*6	No	No	5	No	positive	140	1	40	0	0	0	100	No	No	No	No
741	5	56	HR+HER2-	Ductal	Yes	Yes	No	TEC*6	No	No	2	No	positive	270	120	20	0	0	0	160	N/A	N/A	N/A	N/A
742	Not Available	45	HR+HER2-	Ductal	Yes	Yes	No	TA*6	No	No	3	No	positive	270	0	35	0	0	0	160	N/A	N/A	N/A	N/A
743	Not Available	43	HER2+	Ductal	Yes	Yes	No	TE*6	Yes	No	5	No	positive	120	45	60	5	0	0	140	No	No	No	No
744	Not Available	46	HER2+	Ductal	No	Yes	Yes	TCbPH*6	Yes	No	5	No	negative	0	0	30	85	0	90	160	No	No	Yes	Yes
745	Not Available	41	HR+HER2-	Ductal	Yes	Yes	No	TEC*6	Yes	No	5	No	positive	255	0	50	0	0	0	140	N/A	N/A	N/A	N/A
746	10	56	TNBC	Ductal	Yes	Yes	No	TAC*6	No	No	2	No	negative	0	0	50	70	40	85	150	N/A	N/A	N/A	N/A
747	5	52	HER2+	Others	Yes	Yes	No	EC*4+TH*4	No	Yes	1	No	positive	270	0	30	0	0	0	0	Yes	No	No	Yes
748	5	43	HER2+	Ductal	Yes	Yes	No	AC*4+TH*4	No	No	4	No	negative	0	0	30	60	0	0	40	Yes	No	No	Yes
749	5	46	HR+HER2-	Ductal	Yes	Yes	Yes	AC*4+TCb*4	No	No	2	Yes	positive	270	160	30	0	0	0	270	N/A	N/A	N/A	N/A
750	5	34	HR+HER2-	Ductal	Yes	Yes	No	AC*4+T*4	No	No	2	No	positive	160	50	35	0	0	0	30	N/A	N/A	N/A	N/A
751	5	56	HR+HER2-	Ductal	Yes	Yes	No	TEC*6	No	No	2	No	positive	270	30	70	0	0	0	140	N/A	N/A	N/A	N/A
752	5	60	HER2+	Ductal	No	Yes	Yes	TCbH*6	Yes	No	5	No	negative	0	0	20	70	0	0	270	Yes	No	No	Yes
753	5	34	HER2+	Ductal	No	Yes	Yes	TCbPH*6	No	No	3	No	positive	170	60	40	0	3	0	160	No	No	Yes	Yes
754	5	54	HER2+	Ductal	Yes	Yes	Yes	AC*4-TCbH*4	No	No	4	No	negative	0	0	30	0	5	80	80	Yes	No	No	Yes
755	5	39	HR+HER2-	Ductal	Yes	No	No	AC*4	No	No	2	Yes	positive	180	120	50	0	0	0	180	N/A	N/A	N/A	N/A
756	5	54	HR+HER2-	Ductal	Yes	Yes	No	TEC*6	No	Yes	1	No	positive	180	20	30	5	0	0	140	N/A	N/A	N/A	N/A
757	8	47	HER2+	Ductal	No	Yes	Yes	TCbH*6	No	No	2	No	positive	160	120	80	50	0	0	80	Yes	No	No	Yes
758	Not Available	49	HER2+	Ductal	Yes	Yes	No	TEC*6	No	No	4	No	positive	160	10	60	0	0	0	2	No	No	No	No
759	5	48	HR+HER2-	Ductal	Yes	Yes	No	TA*6	No	Yes	2	No	positive	160	0	10	0	0	0	20	N/A	N/A	N/A	N/A
760	10	48	HR+HER2-	Lobular	Yes	Yes	Yes	EC*4+TCb*4	No	No	3	No	positive	40	1	14	0	0	0	0	N/A	N/A	N/A	N/A
761	Not Available	55	TNBC	Ductal	Yes	Yes	No	TE*6	Yes	No	5	No	negative	0	0	80	0	90	90	0	N/A	N/A	N/A	N/A
762	Not Available	39	HR+HER2-	Ductal	Yes	Yes	No	AC*4+T*4	No	No	2	No	positive	270	210	25	0	0	0	270	N/A	N/A	N/A	N/A
763	Not Available	62	HER2+	Ductal	No	Yes	No	TH*4+Pyrrolitinib+capecitabine	Yes	No	5	No	negative	0	0	35	0	0	80	120	No	Yes	No	Yes
764	10	41	HER2+	Ductal	Yes	Yes	No	AC*4-TPH*4	Yes	No	5	No	negative	0	0	50	40	0	0	160	No	No	Yes	Yes
765	Not Available	34	HR+HER2-	Ductal	Yes	No	No	EC*4	No	Yes	1	No	positive	180	6	55	0	0	0	10	N/A	N/A	N/A	N/A
766	Not Available	37	HER2+	Ductal	Yes	Yes	No	EC*4-TPH*4	Yes	No	5	No	negative	0	0	40	Not Available	Not Available	Not Available	Not Available	No	No	Yes	Yes
767	Not Available	38	HR+HER2-	Ductal	Yes	Yes	No	TAC*6	No	No	3	Yes	positive	170	140	75	Not Available	0	15	Not Available	N/A	N/A	N/A	N/A
768	5	38	TNBC	Ductal	Yes	Yes	No	TA*6	No	No	2	No	negative	0	0	80	0	20	70	20	N/A	N/A	N/A	N/A
769	5	47	HR+HER2-	Ductal	Yes	Yes	No	TEC*6	No	Yes	3	No	positive	270	120	20	5	0	0	270	N/A	N/A	N/A	N/A
770	50	53	HER2+	Ductal	Yes	Yes	No	TAC*6	No	No	4	No	positive	270	40	50	0	0	10	160	No	No	No	No
771	15	52	HR+HER2-	Ductal	Yes	Yes	No	TEC*6	No	No	2	Yes	positive	140	210	20	30	0	0	270	N/A	N/A	N/A	N/A
772	Not Available	59	HER2+	Ductal	No	Yes	Yes	TCbH*6	No	Yes	2	No	positive	2	0	35	80	0	40	40	Yes	No	No	Yes
773	10	37	HER2+	Ductal	Yes	Yes	No	EC*4+TH*4	No	No	3	No	positive	140	120	30	5	0	0	100	Yes	No	No	Yes
774	5	52	HR+HER2-	Ductal	Yes	Yes	No	TEC*6	No	No	2	Yes	positive	270	10	10	0	0	0	160	N/A	N/A	N/A	N/A
775	5	49	HER2+	Ductal	No	Yes	Yes	TCbH*6	No	No	4	No	negative	0	0	50	5	0	90	160	Yes	No	No	Yes
776	Not Available	66	TNBC	Ductal	Yes	Yes	No	TA*6	No	No	5	No	negative	0	0	70	60	70	90	0	N/A	N/A	N/A	N/A
777	5	38	HER2+	Ductal	Yes	Yes	Yes	AC*4-TCbH*4	No	No	3	No	positive	270	240	30	40	0	0	180	Yes	No	No	Yes
778	10	46	TNBC	Ductal	No	Yes	Yes	TCb*6	No	No	4	No	negative	0	0	70	60	5	5	60	N/A	N/A	N/A	N/A
779	5	42	HR+HER2-	Lobular	Yes	Yes	No	TE*6	No	No	2	No	positive	180	10	10	0	0	0	60	N/A	N/A	N/A	N/A
780	Not Available	48	HER2+	Ductal	No	Yes	Yes	TCbH*6	Yes	No	5	No	negative	0	0	60	0	0	0	170	Yes	No	No	Yes
781	5	52	HR+HER2-	Ductal	Yes	Yes	No	AC*4+T*4	No	Yes	3	No	positive	270	5	30	5	0	0	5	N/A	N/A	N/A	N/A
782	Not Available	47	HR+HER2-	Ductal	Not Available	Not Available	Not Available	-	No	Yes	1	No	positive	270	120	40	1	0	0	20	N/A	N/A	N/A	N/A
783	60	45	HR+HER2-	Ductal	Yes	Yes	Yes	EC*4+TCb*4	No	No	3	No	positive	240	80	40	20	0	0	120	N/A	N/A	N/A	N/A
784	5	52	HR+HER2-	Ductal	Not Available	Not Available	Not Available	-	No	No	2	No	positive	140	20	30	60	10	0	270	N/A	N/A	N/A	N/A
785	20	50	HER2+	Ductal	No	Yes	Yes	TCbH*6	No	No	4	No	positive	180	270	60	50	0	10	180	Yes	No	No	Yes
786	5	35	HER2+	Ductal	No	Yes	Yes	TCbH*6	Yes	No	5	No	negative	0	0	Not Available	Not Available	Not Available	Not Available	Not Available	Yes	No	No	Yes
787	Not Available	44	HR+HER2-	Ductal	Yes	No	No	AC*4	No	No	2	No	positive	160	40	10	1	0	10	30	N/A	N/A	N/A	N/A
788	5	38	HR+HER2-	Ductal	Not Available	Not Available	Not Available	-	No	No	2	No	positive	160	40	40	10	0	0	100	N/A	N/A	N/A	N/A
789	70	56	HER2+	Ductal	Yes	Yes	No	AC*4+TH*4	Yes	No	5	No	positive	4	0	55	75	0	70	270	Yes	No	No	Yes
790	Not Available	47	TNBC	Ductal	Yes	Yes	No	TE*6	Yes	No	5	No	negative	0	0	80	0	90	10	0	N/A	N/A	N/A	N/A
791	5	38	HR+HER2-	Ductal	No	Yes	Yes	TCb*6	No	No	3	No	positive	160	10	5	0	0	0	120	N/A	N/A	N/A	N/A
792	5	59	HR+HER2-	Ductal	Yes	Yes	No	TEC*6	No	No	2	No	positive	160	0	30	5	0	0	120	N/A	N/A	N/A	N/A
793	5	65	HER2+	Ductal	Yes	Yes	No	TEC*6	No	No	3	No	positive	270	120	20	0	0	0	160	No	No	No	No
794	5	27	HR+HER2-	Ductal	Yes	Yes	No	TA*6	No	No	3	No	positive	270	120	40	2	0	0	160	N/A	N/A	N/A	N/A
795	Not Available	32	HR+HER2-	Ductal	Yes	No	No	AC*4	No	Yes	1	Yes	positive	160	10	14	1	0	0	5	N/A	N/A	N/A	N/A
796	5	48	HR+HER2-	Others	Yes	Yes	No	TE*6	No	No	2	Yes	positive	160	140	25	0	0	0	120	N/A	N/A	N/A	N/A
797	5	66	HR+HER2-	Ductal	Yes	Yes	Yes	EC*4+TCb*4	No	No	2	No	positive	180	0	30	0	0	0	10	N/A	N/A	N/A	N/A
798	5	69	HER2+	Ductal	Yes	Yes	No	EC*4+TH*4	No	No	4	No	negative	0	0	40	0	0	0	80	Yes	No	No	Yes
799	Not Available	46	HER2+	Ductal	Yes	Yes	No	TEC*6	No	No	5	No	negative	0	0	35	40	0	30	270	No	No	No	No
800	5	46	HR+HER2-	Ductal	Yes	Yes	Yes	AC*4+TCb*4	No	No	2	No	positive	140	140	30	2	0	0	5	N/A	N/A	N/A	N/A
801	5	46	HR+HER2-	Ductal	Yes	No	No	AC*4	No	Yes	2	No	positive	180	120	20	15	0	0	160	N/A	N/A	N/A	N/A
802	30	49	HER2+	Ductal	No	Yes	Yes	TCbH*6	No	No	4	Yes	negative	0	0	40	80	0	0	180	Yes	No	No	Yes
803	Not Available	36	HER2+	Ductal	No	Yes	No	TPH*6	Yes	No	5	No	positive	170	140	60	Not Available	Not Available	Not Available	Not Available	No	No	Yes	Yes
804	60	42	HER2+	Ductal	Yes	Yes	No	AC*4+TH*4	No	No	5	No	negative	0	0	80	50	2	50	0	Yes	No	No	Yes
805	30	41	TNBC	Ductal	Yes	Yes	No	AC*4+T*4	No	No	5	No	negative	0	0	90	0	60	80	0	N/A	N/A	N/A	N/A
806	50	27	HER2+	Ductal	No	Yes	Yes	TCbH*6	No	No	3	No	positive	160	70	60	30	0	0	255	Yes	No	No	Yes
807	5	69	HR+HER2-	Ductal	Yes	No	No	EC*4	No	Yes	1	No	positive	180	0	45	0	0	60	140	N/A	N/A	N/A	N/A
808	5	37	HR+HER2-	Others	Yes	Yes	No	TAC*6	No	No	2	No	positive	160	2	20	0	0	0	10	N/A	N/A	N/A	N/A
809	Not Available	35	HR+HER2-	Ductal	Yes	Yes	Yes	AC*4+TCb*4	No	No	2	No	positive	240	40	14	0	0	0	60	N/A	N/A	N/A	N/A
810	5	40	HER2+	Ductal	Yes	Yes	No	TEC*6	No	No	3	No	positive	270	10	20	1	0	0	20	No	No	No	No
811	10	54	HR+HER2-	Ductal	Yes	Yes	No	TEC*6	No	No	3	No	positive	20	20	60	0	0	0	100	N/A	N/A	N/A	N/A
812	60	60	HR+HER2-	Ductal	Yes	Yes	No	EC*4+T*4	No	No	3	No	positive	270	20	35	60	1	2	30	N/A	N/A	N/A	N/A
813	50	54	HER2+	Ductal	Yes	Yes	No	TEC*6	No	No	4	No	negative	0	0	40	Not Available	Not Available	Not Available	Not Available	No	No	No	No
814	Not Available	21	HR+HER2-	Ductal	Yes	Yes	No	TA*6	Yes	No	5	No	positive	6	0	90	Not Available	Not Available	Not Available	Not Available	N/A	N/A	N/A	N/A
815	5	48	HER2+	Lobular	No	Yes	No	TPH*6	Yes	No	5	No	positive	120	120	75	0	0	0	180	No	No	Yes	Yes
816	60	63	HER2+	Ductal	No	Yes	Yes	TCbH*6	No	No	3	No	negative	0	0	55	0	0	0	20	Yes	No	No	Yes
817	15	41	HER2+	Ductal	Yes	Yes	Yes	EC*4-TCbH*4	No	No	3	No	positive	100	60	40	0	5	30	140	Yes	No	No	Yes
818	5	43	HR+HER2-	Ductal	Yes	Yes	No	TAC*6	No	No	2	No	positive	270	210	30	50	0	0	270	N/A	N/A	N/A	N/A
819	5	43	TNBC	Ductal	Yes	Yes	No	TAC*6	Yes	No	5	Yes	negative	0	0	80	Not Available	Not Available	Not Available	Not Available	N/A	N/A	N/A	N/A
820	80	47	HER2+	Ductal	Yes	Yes	No	TE*6	No	No	4	No	positive	100	210	40	60	0	0	210	No	No	No	No
821	Not Available	40	HR+HER2-	Lobular	Yes	Yes	No	TAC*6	No	Yes	1	No	positive	240	240	5	0	0	0	160	N/A	N/A	N/A	N/A
822	5	60	HR+HER2-	Ductal	Yes	Yes	No	TAC*6	No	No	3	No	positive	270	270	25	0	0	0	270	N/A	N/A	N/A	N/A
823	5	67	HR+HER2-	Ductal	Yes	Yes	No	TEC*6	No	No	2	No	positive	270	270	30	30	0	5	180	N/A	N/A	N/A	N/A
824	Not Available	32	HER2+	Ductal	No	Yes	No	TPH*6	No	No	3	No	positive	80	180	60	90	0	0	270	No	No	Yes	Yes
825	20	51	HER2+	Ductal	Yes	Yes	Yes	EC*4-TCbH*4	No	No	4	No	positive	1	0	40	40	0	0	160	Yes	No	No	Yes
826	60	30	HR+HER2-	Ductal	Yes	Yes	No	TEC*6	No	No	3	No	positive	5	0	80	1	10	65	5	N/A	N/A	N/A	N/A
827	30	40	HR+HER2-	Ductal	Yes	Yes	No	EC*4+T*4	No	No	3	No	positive	120	180	40	0	0	0	100	N/A	N/A	N/A	N/A
828	Not Available	61	HER2+	Ductal	No	Yes	Yes	TCbH*6	Yes	No	5	No	positive	160	0	35	40	0	0	60	Yes	No	No	Yes
829	5	48	HR+HER2-	Ductal	Yes	Yes	No	EC*4+T*4	No	No	3	No	positive	210	120	20	1	0	0	10	N/A	N/A	N/A	N/A
830	70	35	HR+HER2-	Ductal	Yes	Yes	No	TEC*6	Yes	No	5	No	positive	5	0	50	60	40	20	40	N/A	N/A	N/A	N/A
831	10	55	HER2+	Ductal	Yes	Yes	No	TEC*6	No	No	2	No	positive	130	0	35	5	0	0	5	No	No	No	No
832	5	61	HER2+	Ductal	Yes	Yes	No	AC*4+TH*4	Yes	No	5	No	negative	0	0	60	80	5	0	100	Yes	No	No	Yes
833	5	52	HR+HER2-	Ductal	Yes	Yes	No	TE*6	No	Yes	1	No	positive	270	10	10	0	0	0	270	N/A	N/A	N/A	N/A
834	5	42	HR+HER2-	Ductal	Yes	Yes	No	TA*6	No	No	3	No	positive	160	80	40	1	0	0	40	N/A	N/A	N/A	N/A
835	10	57	HR+HER2-	Ductal	Yes	Yes	No	TEC*6	No	No	2	No	positive	270	6	60	0	0	0	60	N/A	N/A	N/A	N/A
836	10	68	HR+HER2-	Ductal	Yes	Yes	No	TEC*6	No	No	3	No	positive	160	60	35	30	0	0	140	N/A	N/A	N/A	N/A
837	5	65	HER2+	Ductal	No	Yes	Yes	TCbH*6	No	No	3	No	positive	140	120	14	1	0	0	120	Yes	No	No	Yes
838	5	46	HR+HER2-	Ductal	Yes	Yes	No	AC*4+T*4	No	No	2	No	positive	270	0	10	0	0	0	10	N/A	N/A	N/A	N/A
839	20	53	HR+HER2-	Ductal	Yes	Yes	No	AC*4+T*4	No	No	2	No	positive	120	60	60	60	0	0	140	N/A	N/A	N/A	N/A
840	5	42	HR+HER2-	Lobular	Yes	Yes	No	TAC*6	No	No	3	No	positive	140	120	40	15	0	0	120	N/A	N/A	N/A	N/A
841	20	40	HR+HER2-	Ductal	Yes	Yes	No	TEC*6	No	No	4	No	positive	180	140	60	0	0	0	140	N/A	N/A	N/A	N/A
842	5	35	TNBC	Ductal	Yes	Yes	Yes	AC*4+TCb*4	No	Yes	1	Yes	negative	0	0	70	0	20	5	0	N/A	N/A	N/A	N/A
843	60	57	HER2+	Ductal	No	Yes	Yes	TCbPH*6	Yes	No	5	No	positive	160	0	80	5	0	0	270	No	No	Yes	Yes
844	5	43	HR+HER2-	Ductal	Yes	Yes	No	TE*6	No	No	3	No	positive	160	270	20	0	0	0	180	N/A	N/A	N/A	N/A
845	5	43	HR+HER2-	Ductal	Yes	Yes	No	TE*6	No	No	2	No	positive	100	10	65	60	0	0	120	N/A	N/A	N/A	N/A
846	60	47	HER2+	Ductal	Yes	Yes	No	TAC*6	No	No	2	No	positive	140	20	30	65	0	0	20	No	No	No	No
847	10	69	HER2+	Ductal	No	Yes	Yes	TCbH*6	Yes	No	5	No	negative	0	0	60	10	55	80	0	Yes	No	No	Yes
848	30	64	TNBC	Ductal	Yes	Yes	No	TA*6	No	No	3	No	negative	0	0	30	85	0	90	60	N/A	N/A	N/A	N/A
849	5	47	TNBC	Ductal	Yes	Yes	No	TA*6	No	Yes	1	No	negative	0	0	50	90	5	90	0	N/A	N/A	N/A	N/A
850	60	48	HER2+	Ductal	No	Yes	Yes	TCbH*6	Yes	No	5	No	negative	0	0	30	90	0	90	100	Yes	No	No	Yes
851	5	59	HR+HER2-	Ductal	Yes	Yes	No	TEC*6	No	No	2	No	positive	120	10	25	0	0	0	30	N/A	N/A	N/A	N/A
852	Not Available	57	TNBC	Ductal	Yes	Yes	No	AC*4+T*4	Yes	No	5	No	negative	0	0	70	70	2	40	40	N/A	N/A	N/A	N/A
853	60	50	HER2+	Ductal	No	Yes	Yes	TCbH*6	Yes	No	5	No	negative	0	0	35	0	0	0	80	Yes	No	No	Yes
854	5	44	HR+HER2-	Ductal	Yes	Yes	Yes	EC*4+TCb*4	No	Yes	2	No	positive	160	60	10	5	0	0	2	N/A	N/A	N/A	N/A
855	5	48	HR+HER2-	Ductal	Yes	Yes	No	TEC*6	No	No	2	No	positive	140	80	20	1	0	0	120	N/A	N/A	N/A	N/A
856	5	46	HER2+	Ductal	No	Yes	No	TH*6	No	No	4	No	negative	0	0	50	80	Not Available	Not Available	Not Available	Yes	No	No	Yes
857	5	61	HER2+	Ductal	No	Yes	No	TPH*6	No	No	4	No	positive	210	0	60	0	0	0	120	No	No	Yes	Yes
858	5	52	HR+HER2-	Ductal	Yes	Yes	No	TEC*6	No	No	3	No	positive	180	180	40	1	0	0	80	N/A	N/A	N/A	N/A
859	5	36	TNBC	Ductal	Yes	Yes	No	AC*4+T*4	No	No	2	No	negative	0	0	60	90	30	80	0	N/A	N/A	N/A	N/A
860	30	69	TNBC	Ductal	Yes	Yes	No	TE*6	No	No	4	No	negative	0	0	30	70	0	80	0	N/A	N/A	N/A	N/A
861	5	53	HER2+	Ductal	Yes	Yes	No	TE*6	No	No	3	No	positive	10	4	30	80	0	0	20	No	No	No	No
862	Not Available	44	HR+HER2-	Others	No	Yes	Yes	TCb*6	No	Yes	1	No	positive	180	80	50	80	0	0	2	N/A	N/A	N/A	N/A
863	5	38	HER2+	Ductal	Yes	Yes	No	TEC*6	No	No	2	No	positive	130	60	50	50	0	0	0	No	No	No	No
864	60	34	HER2+	Ductal	No	Yes	Yes	TCbH*6	Yes	No	5	No	negative	0	0	70	Not Available	Not Available	Not Available	Not Available	Yes	No	No	Yes
865	5	39	HR+HER2-	Ductal	Yes	Yes	No	TA*6	No	No	3	No	positive	180	120	14	0	0	0	120	N/A	N/A	N/A	N/A
866	20	47	TNBC	Ductal	Yes	Yes	No	EC*4+T*4	No	Yes	1	No	negative	0	0	75	0	90	80	0	N/A	N/A	N/A	N/A
867	5	37	HER2+	Ductal	No	Yes	Yes	TCbPH*6	Yes	No	5	No	positive	170	170	40	1	0	0	160	No	No	Yes	Yes
868	80	60	HR+HER2-	Ductal	Yes	Yes	No	TE*6	No	No	5	No	positive	5	0	90	90	35	40	1	N/A	N/A	N/A	N/A
869	40	65	HER2+	Ductal	Yes	Yes	No	TEC*6	No	No	3	No	negative	0	0	50	90	30	80	150	No	No	No	No
870	5	54	HER2+	Ductal	No	Yes	Yes	TCbH*6	No	No	3	No	negative	0	0	50	85	0	70	120	Yes	No	No	Yes
871	10	47	TNBC	Ductal	Yes	Yes	No	TAC*6	No	No	3	No	negative	0	0	90	80	2	80	0	N/A	N/A	N/A	N/A
872	5	47	TNBC	Ductal	Yes	Yes	No	EC*4+T*4	No	Yes	2	No	negative	0	0	70	70	80	70	0	N/A	N/A	N/A	N/A
873	5	37	HR+HER2-	Ductal	Yes	Yes	No	TEC*6	No	Yes	1	No	positive	270	240	30	5	0	0	160	N/A	N/A	N/A	N/A
874	Not Available	36	HER2+	Ductal	Yes	Yes	No	EC*4+TH*4	Yes	No	5	No	negative	0	0	Not Available	Not Available	Not Available	Not Available	Not Available	Yes	No	No	Yes
875	10	45	HR+HER2-	Ductal	Yes	Yes	No	TEC*6	No	No	2	No	positive	160	20	20	1	0	0	1	N/A	N/A	N/A	N/A
876	5	59	HR+HER2-	Ductal	Yes	Yes	No	TEC*6	No	Yes	1	Yes	positive	270	120	14	0	0	0	80	N/A	N/A	N/A	N/A
877	5	25	HR+HER2-	Ductal	Yes	Yes	Yes	EC*4+TCb*4	No	No	2	No	positive	160	140	14	15	80	0	0	N/A	N/A	N/A	N/A
878	10	57	HER2+	Ductal	Yes	Yes	No	TEC*6	No	No	4	No	positive	80	0	30	80	0	0	140	No	No	No	No
879	Not Available	27	HER2+	Ductal	No	Yes	Yes	TCbH*6	No	No	3	No	negative	0	0	75	85	0	0	#NULL!	Yes	No	No	Yes
880	5	54	HER2+	Ductal	Yes	Yes	Yes	AC*4-TCbH*4	Yes	No	5	No	negative	0	0	35	80	0	80	60	Yes	No	No	Yes
881	Not Available	45	TNBC	Ductal	Not Available	Not Available	Not Available	-	Yes	No	5	No	negative	0	0	70	70	90	50	5	N/A	N/A	N/A	N/A
882	30	32	HR+HER2-	Ductal	Yes	No	No	AC*4	No	Yes	2	No	positive	140	100	40	20	0	5	30	N/A	N/A	N/A	N/A
883	10	41	TNBC	Ductal	Not Available	Not Available	Not Available	-	No	No	4	No	negative	0	0	35	0	5	80	120	N/A	N/A	N/A	N/A
884	5	31	HR+HER2-	Others	Yes	Yes	No	TAC*6	No	No	3	No	positive	15	0	80	95	80	90	5	N/A	N/A	N/A	N/A
885	Not Available	38	HR+HER2-	Lobular	Yes	Yes	Yes	AC*4+TCb*4	No	No	2	No	positive	180	80	25	10	0	0	140	N/A	N/A	N/A	N/A
886	5	48	HR+HER2-	Ductal	Yes	Yes	No	TAC*6	No	No	2	No	positive	270	60	10	0	0	0	120	N/A	N/A	N/A	N/A
887	10	56	HR+HER2-	Ductal	Yes	Yes	No	TEC*6	No	No	3	No	positive	140	120	35	15	0	0	140	N/A	N/A	N/A	N/A
888	30	48	TNBC	Ductal	Yes	Yes	No	TEC*6	No	No	3	No	negative	0	0	40	0	0	80	30	N/A	N/A	N/A	N/A
889	10	58	HR+HER2-	Ductal	Yes	Yes	No	TE*6	No	No	3	No	positive	270	80	20	2	0	0	140	N/A	N/A	N/A	N/A
890	5	63	HR+HER2-	Ductal	Not Available	Not Available	Not Available	-	No	No	2	No	positive	270	30	20	1	0	0	20	N/A	N/A	N/A	N/A
891	40	66	HR+HER2-	Ductal	Yes	No	No	EC*4	No	Yes	1	No	positive	100	2	35	75	0	5	20	N/A	N/A	N/A	N/A
892	Not Available	54	HER2+	Ductal	No	Yes	Yes	TCbH*6	No	No	2	No	positive	20	0	60	0	0	0	10	Yes	No	No	Yes
893	Not Available	60	HR+HER2-	Ductal	Yes	Yes	No	TA*6	No	No	2	No	positive	270	210	14	0	0	0	10	N/A	N/A	N/A	N/A
894	20	52	HER2+	Ductal	Yes	Yes	No	EC*4+T*4	No	No	3	No	positive	180	80	30	50	0	0	160	No	No	No	No
895	5	62	HR+HER2-	Ductal	Yes	Yes	No	TAC*6	No	No	3	No	positive	240	140	25	0	0	5	140	N/A	N/A	N/A	N/A
896	Not Available	63	TNBC	Ductal	Yes	Yes	No	TEC*6	No	No	4	No	negative	0	0	10	65	0	0	0	N/A	N/A	N/A	N/A
897	Not Available	52	TNBC	Ductal	Not Available	Not Available	Not Available	-	No	No	3	No	negative	0	0	20	0	0	0	0	N/A	N/A	N/A	N/A
898	Not Available	37	HR+HER2-	Ductal	Yes	Yes	No	AC*4+T*4	No	No	3	No	positive	120	100	30	1	0	0	40	N/A	N/A	N/A	N/A
899	70	65	HER2+	Ductal	Yes	Yes	No	TE*6	No	No	3	No	positive	270	40	40	70	1	0	0	No	No	No	No
900	5	26	HR+HER2-	Ductal	Yes	Yes	No	TAC*6	No	No	3	No	positive	270	0	10	0	0	0	80	N/A	N/A	N/A	N/A
901	5	63	HR+HER2-	Ductal	Yes	No	No	EC*4	No	No	2	No	positive	180	90	25	15	0	0	160	N/A	N/A	N/A	N/A
902	5	36	HR+HER2-	Others	Yes	No	No	AC*4	No	No	2	No	positive	160	70	30	0	0	0	50	N/A	N/A	N/A	N/A
903	5	47	HR+HER2-	Ductal	Yes	Yes	No	TEC*6	No	Yes	2	No	positive	270	170	20	0	0	0	180	N/A	N/A	N/A	N/A
904	10	45	HR+HER2-	Ductal	Yes	Yes	No	TAC*6	No	No	2	No	positive	270	40	30	40	0	0	160	N/A	N/A	N/A	N/A
905	5	46	HER2+	Ductal	Yes	Yes	No	TEC*6	No	No	2	No	positive	270	140	40	10	0	15	140	No	No	No	No
906	5	52	HR+HER2-	Ductal	Yes	No	No	AC*4	No	No	3	No	positive	180	60	45	1	0	0	140	N/A	N/A	N/A	N/A
907	5	43	HR+HER2-	Ductal	Yes	Yes	Yes	AC*4+TCb*4	No	No	3	Yes	positive	160	80	25	5	0	0	70	N/A	N/A	N/A	N/A
908	5	66	HR+HER2-	Ductal	Yes	No	No	AC*4	No	Yes	2	No	positive	270	110	30	0	0	0	160	N/A	N/A	N/A	N/A
909	60	56	HR+HER2-	Ductal	Yes	Yes	No	TE*6	No	No	5	No	positive	160	80	14	0	0	0	30	N/A	N/A	N/A	N/A
910	5	51	HR+HER2-	Ductal	Yes	Yes	No	TEC*6	No	No	4	No	positive	270	140	60	10	0	0	5	N/A	N/A	N/A	N/A
911	5	70	TNBC	Ductal	Yes	Yes	No	TA*6	No	No	3	No	negative	0	0	45	60	1	60	140	N/A	N/A	N/A	N/A
912	5	46	HER2+	Ductal	No	Yes	Yes	TCbPH*6	Yes	No	5	No	negative	0	0	70	0	0	0	180	No	No	Yes	Yes
913	Not Available	35	HR+HER2-	Ductal	Yes	Yes	No	TA*6	No	No	3	No	positive	180	10	10	5	0	0	0	N/A	N/A	N/A	N/A
914	5	43	HER2+	Ductal	Yes	Yes	No	TAC*6	No	Yes	2	No	positive	150	0	45	65	0	0	70	No	No	No	No
915	5	41	HR+HER2-	Ductal	Yes	Yes	No	TAC*6	No	No	2	No	positive	160	1	5	0	0	0	10	N/A	N/A	N/A	N/A
916	5	49	HER2+	Ductal	Yes	Yes	No	TE*6	No	Yes	1	No	negative	0	0	14	0	0	80	10	No	No	No	No
917	Not Available	59	HR+HER2-	Ductal	Yes	No	No	AC*4	No	No	2	No	positive	270	120	20	0	0	0	40	N/A	N/A	N/A	N/A
918	5	26	HR+HER2-	Ductal	Yes	Yes	No	TEC*6	No	No	3	No	positive	140	0	10	0	0	0	0	N/A	N/A	N/A	N/A
919	Not Available	48	HR+HER2-	Ductal	Yes	Yes	No	TEC*6	No	No	4	No	positive	130	50	20	0	0	0	140	N/A	N/A	N/A	N/A
920	5	41	HR+HER2-	Ductal	Yes	Yes	No	TE*6	No	No	2	No	positive	270	1	30	20	0	0	60	N/A	N/A	N/A	N/A
921	5	42	HR+HER2-	Ductal	Yes	Yes	No	TAC*6	No	No	3	No	positive	20	30	20	0	0	0	40	N/A	N/A	N/A	N/A
922	5	58	HR+HER2-	Others	Yes	Yes	No	TA*6	No	No	2	No	positive	180	16	25	5	0	0	70	N/A	N/A	N/A	N/A
923	Not Available	32	HR+HER2-	Ductal	Not Available	Not Available	Not Available	-	No	No	2	No	positive	180	0	10	2	0	2	160	N/A	N/A	N/A	N/A
924	5	44	TNBC	Ductal	Yes	Yes	Yes	EC*4+TCb*4	No	Yes	1	No	negative	0	0	70	0	2	90	0	N/A	N/A	N/A	N/A
925	20	51	HR+HER2-	Ductal	Not Available	Not Available	Not Available	-	No	No	3	No	positive	270	40	20	10	0	0	120	N/A	N/A	N/A	N/A
926	20	51	HR+HER2-	Ductal	Yes	Yes	No	AC*4+T*4	No	No	2	No	positive	270	1	35	0	0	0	0	N/A	N/A	N/A	N/A
927	Not Available	46	HR+HER2-	Ductal	Yes	No	No	EC*4	No	No	2	No	positive	160	0	30	0	0	0	50	N/A	N/A	N/A	N/A
928	40	36	TNBC	Ductal	Not Available	Not Available	Not Available	-	No	No	3	No	negative	0	0	50	80	70	90	0	N/A	N/A	N/A	N/A
929	40	37	HER2+	Ductal	No	Yes	Yes	TCbH*6	No	No	3	No	positive	270	120	30	1	0	0	0	Yes	No	No	Yes
930	Not Available	41	HR+HER2-	Ductal	Yes	Yes	No	TEC*6	No	No	4	No	positive	120	40	60	0	0	0	0	N/A	N/A	N/A	N/A
931	30	55	HR+HER2-	Ductal	Yes	Yes	No	AC*4+T*4	No	No	2	No	positive	180	0	40	0	0	0	1	N/A	N/A	N/A	N/A
932	5	37	HR+HER2-	Ductal	Yes	Yes	No	TA*6	No	Yes	2	No	positive	140	100	40	20	0	0	120	N/A	N/A	N/A	N/A
933	60	52	HER2+	Ductal	No	Yes	Yes	TCbH*6	No	No	3	No	positive	180	30	80	1	0	0	180	Yes	No	No	Yes
934	5	37	HR+HER2-	Ductal	Yes	Yes	No	AC*4+T*4	No	No	3	No	positive	160	60	20	0	0	0	160	N/A	N/A	N/A	N/A
935	5	48	HR+HER2-	Ductal	Yes	Yes	No	TA*6	No	No	3	Yes	positive	270	10	70	0	0	0	120	N/A	N/A	N/A	N/A
936	40	35	HR+HER2-	Ductal	Yes	Yes	No	EC*4+T*4	No	No	4	No	positive	140	100	40	90	0	5	120	N/A	N/A	N/A	N/A
937	10	64	TNBC	Ductal	Yes	Yes	Yes	AC*4+TCb*4	No	Yes	1	No	negative	0	0	14	5	0	60	160	N/A	N/A	N/A	N/A
938	5	48	HR+HER2-	Ductal	Yes	Yes	No	TA*6	No	No	3	No	positive	270	160	14	0	0	0	60	N/A	N/A	N/A	N/A
939	20	30	HER2+	Ductal	Yes	Yes	No	TE*6	No	No	2	No	positive	100	20	60	80	0	0	160	No	No	No	No
940	Not Available	60	HER2+	Others	No	Yes	Yes	TCbH*6	No	No	3	No	positive	140	60	35	0	Not Available	Not Available	Not Available	Yes	No	No	Yes
941	70	50	HR+HER2-	Ductal	Yes	No	No	EC*4	No	No	4	No	positive	270	10	35	90	0	0	100	N/A	N/A	N/A	N/A
942	Not Available	61	TNBC	Ductal	Yes	Yes	No	TAC*6	No	No	2	No	negative	0	0	20	0	5	80	120	N/A	N/A	N/A	N/A
943	20	43	HR+HER2-	Ductal	Yes	Yes	No	EC*4+T*4	No	No	3	No	positive	170	30	14	85	0	0	160	N/A	N/A	N/A	N/A
944	Not Available	34	HR+HER2-	Ductal	Yes	Yes	No	TE*6	No	No	2	No	positive	140	10	10	0	0	0	40	N/A	N/A	N/A	N/A
945	10	51	HR+HER2-	Ductal	Yes	Yes	No	TE*6	No	No	5	No	positive	270	1	60	0	0	0	140	N/A	N/A	N/A	N/A
946	Not Available	30	HR+HER2-	Ductal	Yes	No	No	AC*4	No	No	2	No	positive	60	120	14	0	0	0	10	N/A	N/A	N/A	N/A
947	5	50	TNBC	Ductal	Yes	Yes	Yes	EC*4+TCb*4	No	No	2	No	negative	0	0	30	80	0	10	5	N/A	N/A	N/A	N/A
948	Not Available	52	HR+HER2-	Ductal	Yes	No	No	EC*4	No	Yes	2	No	positive	270	70	30	90	0	0	30	N/A	N/A	N/A	N/A
949	5	62	HER2+	Ductal	Yes	Yes	No	TAC*6	No	Yes	2	No	negative	0	0	60	80	80	85	180	No	No	No	No
950	Not Available	51	HER2+	Ductal	No	Yes	Yes	TCbH*6	No	No	3	Yes	positive	140	20	14	70	0	0	110	Yes	No	No	Yes
951	5	60	HR+HER2-	Ductal	Yes	Yes	Yes	EC*4+TCb*4	No	Yes	1	No	positive	180	40	14	0	0	0	5	N/A	N/A	N/A	N/A
952	Not Available	50	HR+HER2-	Ductal	Yes	No	No	AC*4	No	No	2	No	positive	270	0	30	10	0	0	0	N/A	N/A	N/A	N/A
953	60	68	HER2+	Ductal	No	Yes	No	TC*6	No	No	3	No	negative	0	0	60	0	0	20	40	No	No	No	No
954	10	63	TNBC	Ductal	Not Available	Not Available	Not Available	-	No	No	3	No	negative	0	0	80	0	50	60	0	N/A	N/A	N/A	N/A
955	Not Available	58	HER2+	Ductal	Yes	Yes	No	TAC*6	No	No	3	No	positive	10	0	40	0	80	20	0	No	No	No	No
956	Not Available	34	HR+HER2-	Ductal	Yes	Yes	No	TEC*6	No	Yes	2	No	positive	180	140	14	5	0	0	130	N/A	N/A	N/A	N/A
957	5	59	HR+HER2-	Ductal	Yes	Yes	No	TA*6	No	Yes	2	No	positive	270	60	35	60	0	0	140	N/A	N/A	N/A	N/A
958	5	59	HER2+	Ductal	No	Yes	Yes	TCbH*6	No	No	2	No	positive	5	0	75	60	0	5	50	Yes	No	No	Yes
959	10	55	HER2+	Ductal	Yes	Yes	No	AC*4+T*4	No	No	2	No	positive	5	0	40	0	0	0	100	No	No	No	No
960	Not Available	51	HER2+	Ductal	Yes	Yes	No	TEC*6	No	No	2	No	positive	180	2	10	1	0	0	0	No	No	No	No
961	Not Available	34	HER2+	Ductal	Yes	Yes	Yes	AC*4-TCbH*4	No	No	4	No	positive	270	40	10	25	0	0	2	Yes	No	No	Yes
962	Not Available	55	HER2+	Ductal	Yes	Yes	No	TEC*6	No	No	2	No	negative	0	0	50	30	0	5	140	No	No	No	No
963	10	48	HR+HER2-	Ductal	Yes	Yes	No	TA*6	No	No	4	No	positive	140	140	14	0	0	0	0	N/A	N/A	N/A	N/A
964	Not Available	47	HER2+	Ductal	Yes	Yes	No	AC*4+TH*4	No	No	3	No	negative	0	0	60	30	0	5	5	Yes	No	No	Yes
965	5	53	HR+HER2-	Ductal	Yes	Yes	No	TE*6	No	No	3	No	positive	170	30	20	0	0	0	150	N/A	N/A	N/A	N/A
966	5	63	HR+HER2-	Ductal	No	Yes	No	TC*4	No	No	3	No	positive	270	80	35	5	0	0	170	N/A	N/A	N/A	N/A
967	5	46	HR+HER2-	Lobular	Yes	Yes	No	EC*4+T*4	No	No	2	No	positive	120	80	25	10	0	0	120	N/A	N/A	N/A	N/A
968	Not Available	59	HER2+	Ductal	No	Yes	Yes	TCbH*6	No	No	3	No	negative	0	0	40	1	70	0	60	Yes	No	No	Yes
969	5	31	HER2+	Ductal	Yes	Yes	No	AC*4+T*4	No	Yes	1	No	negative	0	0	30	25	0	50	160	No	No	No	No
970	20	57	TNBC	Lobular	Yes	Yes	No	TEC*6	No	No	4	No	negative	0	0	80	70	70	20	0	N/A	N/A	N/A	N/A
971	Not Available	46	TNBC	Ductal	Yes	Yes	No	TEC*6	No	Yes	1	No	negative	0	0	50	0	90	90	0	N/A	N/A	N/A	N/A
972	80	63	TNBC	Ductal	Yes	Yes	No	TA*6	No	No	3	No	negative	0	0	35	90	90	80	30	N/A	N/A	N/A	N/A
973	5	57	HR+HER2-	Ductal	Yes	No	No	AC*4	No	Yes	2	No	positive	270	90	45	0	0	0	270	N/A	N/A	N/A	N/A
974	5	50	HER2+	Ductal	Yes	Yes	No	TA*6	No	Yes	2	No	positive	270	30	25	45	0	0	130	No	No	No	No
975	30	35	HR+HER2-	Ductal	Yes	Yes	No	TAC*6	No	No	2	No	positive	270	160	20	5	0	10	140	N/A	N/A	N/A	N/A
976	Not Available	43	HER2+	Ductal	Yes	Yes	No	AC*4+TH*4	No	No	4	No	positive	140	225	40	90	Not Available	Not Available	Not Available	Yes	No	No	Yes
977	5	48	HR+HER2-	Ductal	Yes	Yes	No	TEC*6	No	Yes	2	No	positive	140	160	70	40	0	80	140	N/A	N/A	N/A	N/A
978	Not Available	54	HER2+	Ductal	Yes	Yes	No	TEC*6	No	Yes	1	No	positive	5	0	45	60	0	0	160	No	No	No	No
979	5	67	HR+HER2-	Ductal	No	Yes	Yes	TCb*6	No	No	2	No	positive	180	120	30	0	0	0	60	N/A	N/A	N/A	N/A
980	Not Available	56	TNBC	Ductal	Yes	Yes	No	TEC*6	No	No	3	No	negative	0	0	25	80	10	20	0	N/A	N/A	N/A	N/A
981	Not Available	36	HER2+	Ductal	No	Yes	Yes	TCbPH*6	Yes	No	5	No	negative	0	0	Not Available	Not Available	Not Available	Not Available	Not Available	No	No	Yes	Yes
982	Not Available	42	HR+HER2-	Ductal	Yes	Yes	No	TE*6	Yes	No	5	Yes	positive	40	40	25	Not Available	Not Available	Not Available	Not Available	N/A	N/A	N/A	N/A
983	15	47	TNBC	Ductal	Yes	Yes	No	AC*4+T*4	No	Yes	1	No	negative	0	0	60	1	70	85	0	N/A	N/A	N/A	N/A
984	Not Available	38	HR+HER2-	Ductal	Yes	No	No	EC*4	No	No	2	No	positive	120	60	30	0	0	0	160	N/A	N/A	N/A	N/A
985	5	43	HR+HER2-	Ductal	Yes	Yes	No	TE*6	No	No	3	No	positive	140	0	0	0	Not Available	Not Available	Not Available	N/A	N/A	N/A	N/A
986	5	30	HR+HER2-	Ductal	Yes	Yes	Yes	EC*4+TCb*4	No	No	3	No	positive	170	10	40	2	0	0	160	N/A	N/A	N/A	N/A
987	Not Available	47	HR+HER2-	Ductal	Yes	Yes	No	AC*4+T*4	No	No	3	No	positive	120	0	20	0	0	0	0	N/A	N/A	N/A	N/A
988	Not Available	56	HR+HER2-	Ductal	Yes	Yes	No	TE*6	No	No	2	Yes	positive	270	140	20	5	0	0	140	N/A	N/A	N/A	N/A
989	Not Available	53	HR+HER2-	Ductal	Yes	No	No	EC*4	No	Yes	2	Yes	positive	270	60	40	1	0	0	180	N/A	N/A	N/A	N/A
990	5	62	HR+HER2-	Ductal	Not Available	Not Available	Not Available	-	No	No	2	No	positive	170	0	20	10	0	0	5	N/A	N/A	N/A	N/A
991	20	39	HER2+	Ductal	Yes	Yes	No	AC*4+TH*4	Yes	No	5	No	positive	120	40	20	10	0	0	160	Yes	No	No	Yes
					* A: (Liposome) Adriamycin; C: Cyclophosphamide; T: Paclitaxel; E: Epirubicin; Cb: Carboplatin; H: Trastuzumab; P: Pertuzumab)
