# Supplementary material for: Effects of tumor-infiltrating lymphocytes on nonresponse rate of neoadjuvant chemotherapy in patients with invasive breast cancer
Source: Sci Rep. 2023 Jun 7;13:9256. doi: 10.1038/s41598-023-36517-2 (PMC10247751; doi:10.1038/s41598-023-36517-2)
Supplement: Supplementary file 4 — Supplementary Table S2. [file 41598_2023_36517_MOESM4_ESM.xls]

## Sheet: HR+HER2-
Case #	TILs(%)	tpCR	NR	TIL high vs low (cutoff=10%)
1	5	No	Yes	Low
2	5	No	Yes	Low
3	5	No	Yes	Low
4	5	No	Yes	Low
5	5	No	Yes	Low
6	5	No	Yes	Low
7	5	No	Yes	Low
8	5	No	Yes	Low
9	5	No	Yes	Low
10	5	No	Yes	Low
11	5	No	Yes	Low
12	5	No	Yes	Low
13	5	No	Yes	Low
14	5	No	Yes	Low
15	5	No	Yes	Low
16	5	No	No	Low
17	5	No	Yes	Low
18	5	No	No	Low
19	5	No	Yes	Low
20	5	No	No	Low
21	5	No	No	Low
22	5	No	No	Low
23	5	No	No	Low
24	5	No	No	Low
25	5	No	No	Low
26	5	No	No	Low
27	5	No	No	Low
28	5	No	No	Low
29	5	No	No	Low
30	5	No	No	Low
31	5	No	No	Low
32	5	No	No	Low
33	5	No	No	Low
34	5	No	No	Low
35	5	No	No	Low
36	5	No	No	Low
37	5	No	No	Low
38	5	No	No	Low
39	5	No	No	Low
40	5	No	No	Low
41	5	No	No	Low
42	5	No	No	Low
43	5	No	No	Low
44	5	No	No	Low
45	5	No	No	Low
46	5	No	No	Low
47	5	No	No	Low
48	5	No	No	Low
49	5	No	No	Low
50	5	No	No	Low
51	5	No	No	Low
52	5	No	No	Low
53	5	No	No	Low
54	5	No	No	Low
55	5	No	No	Low
56	5	No	No	Low
57	5	No	No	Low
58	5	No	No	Low
59	5	No	No	Low
60	5	No	No	Low
61	5	No	No	Low
62	5	No	No	Low
63	5	No	No	Low
64	5	No	No	Low
65	5	No	No	Low
66	5	No	No	Low
67	5	No	No	Low
68	5	No	No	Low
69	5	No	No	Low
70	5	No	No	Low
71	5	No	No	Low
72	5	No	No	Low
73	5	No	No	Low
74	5	No	No	Low
75	5	No	No	Low
76	5	No	No	Low
77	5	No	No	Low
78	5	No	No	Low
79	5	No	No	Low
80	5	No	No	Low
81	5	No	No	Low
82	5	No	No	Low
83	5	No	No	Low
84	5	No	No	Low
85	5	No	No	Low
86	8	No	Yes	Low
87	8	No	No	Low
88	10	No	Yes	High
89	10	No	Yes	High
90	10	No	No	High
91	10	No	No	High
92	10	No	No	High
93	10	No	No	High
94	10	No	No	High
95	10	No	No	High
96	10	No	No	High
97	10	No	No	High
98	10	No	No	High
99	10	No	No	High
100	10	No	No	High
101	10	No	No	High
102	10	No	No	High
103	10	No	No	High
104	10	No	No	High
105	10	No	No	High
106	10	No	No	High
107	10	No	No	High
108	10	No	No	High
109	10	No	No	High
110	10	No	No	High
111	10	No	No	High
112	10	No	No	High
113	10	No	No	High
114	10	No	No	High
115	10	No	No	High
116	10	No	No	High
117	10	No	No	High
118	10	No	No	High
119	10	No	Yes	High
120	10	No	Yes	High
121	10	No	No	High
122	10	No	No	High
123	12	No	No	High
124	12	No	No	High
125	12	No	No	High
126	12	No	No	High
127	12	No	No	High
128	12	No	No	High
129	15	No	Yes	High
130	15	Yes	No	High
131	15	No	No	High
132	15	No	No	High
133	15	No	No	High
134	15	No	No	High
135	15	No	No	High
136	15	No	No	High
137	15	No	No	High
138	15	No	No	High
139	15	No	No	High
140	15	No	No	High
141	15	No	No	High
142	15	No	No	High
143	15	No	No	High
144	15	No	No	High
145	17	No	No	High
146	17	No	No	High
147	20	Yes	No	High
148	20	Yes	No	High
149	20	No	No	High
150	20	No	No	High
151	20	No	No	High
152	20	No	No	High
153	20	No	No	High
154	20	No	No	High
155	20	No	No	High
156	20	No	No	High
157	20	No	No	High
158	20	No	No	High
159	20	No	No	High
160	25	No	No	High
161	30	Yes	No	High
162	30	No	No	High
163	35	No	No	High
164	40	Yes	No	High
165	55	No	No	High
166	60	No	No	High

## Sheet: HER2+,with Trastuzumab
Case #	TILs(%)	tpCR	NR	TIL high vs low (cutoff=10%)
1	5	No	Yes	Low
2	5	No	Yes	Low
3	5	No	Yes	Low
4	5	No	Yes	Low
5	5	Yes	No	Low
6	5	Yes	No	Low
7	5	Yes	No	Low
8	5	Yes	No	Low
9	5	Yes	No	Low
10	5	Yes	No	Low
11	5	Yes	No	Low
12	5	Yes	No	Low
13	5	Yes	No	Low
14	5	Yes	No	Low
15	5	Yes	No	Low
16	5	Yes	No	Low
17	5	No	No	Low
18	5	No	No	Low
19	5	No	No	Low
20	5	No	No	Low
21	5	No	No	Low
22	5	No	No	Low
23	5	No	No	Low
24	5	No	No	Low
25	5	No	No	Low
26	5	No	No	Low
27	5	No	No	Low
28	5	No	No	Low
29	5	No	No	Low
30	5	No	No	Low
31	5	No	No	Low
32	5	No	No	Low
33	5	No	No	Low
34	5	No	No	Low
35	5	No	No	Low
36	5	No	No	Low
37	5	No	No	Low
38	5	No	No	Low
39	5	No	No	Low
40	5	No	No	Low
41	5	No	No	Low
42	5	No	No	Low
43	5	No	No	Low
44	5	No	No	Low
45	5	No	No	Low
46	5	No	No	Low
47	5	No	No	Low
48	5	No	No	Low
49	5	No	No	Low
50	5	No	No	Low
51	5	No	No	Low
52	5	No	No	Low
53	5	No	No	Low
54	5	No	No	Low
55	5	No	No	Low
56	5	No	No	Low
57	5	No	No	Low
58	5	No	No	Low
59	5	No	No	Low
60	5	No	No	Low
61	5	No	No	Low
62	5	No	No	Low
63	5	No	No	Low
64	5	No	No	Low
65	5	No	No	Low
66	10	Yes	No	High
67	10	Yes	No	High
68	10	Yes	No	High
69	10	Yes	No	High
70	10	Yes	No	High
71	10	Yes	No	High
72	10	Yes	No	High
73	10	Yes	No	High
74	10	Yes	No	High
75	10	Yes	No	High
76	10	Yes	No	High
77	10	Yes	No	High
78	10	No	No	High
79	10	No	No	High
80	10	No	No	High
81	10	No	No	High
82	10	No	No	High
83	10	No	No	High
84	10	No	No	High
85	10	No	No	High
86	10	No	No	High
87	10	No	No	High
88	10	No	No	High
89	10	No	No	High
90	10	No	No	High
91	10	No	No	High
92	10	No	No	High
93	10	No	No	High
94	10	No	No	High
95	10	No	No	High
96	15	Yes	No	High
97	15	Yes	No	High
98	15	Yes	No	High
99	15	Yes	No	High
100	15	No	No	High
101	20	Yes	No	High
102	20	Yes	No	High
103	20	Yes	No	High
104	20	Yes	No	High
105	20	Yes	No	High
106	20	Yes	No	High
107	20	Yes	No	High
108	20	Yes	No	High
109	20	No	No	High
110	20	No	No	High
111	20	No	No	High
112	20	No	No	High
113	30	Yes	No	High
114	30	No	No	High
115	30	No	No	High
116	30	No	No	High
117	40	No	No	High
118	50	Yes	No	High
119	50	Yes	No	High
120	70	Yes	No	High

## Sheet: TNBC
Case #	TILs(%)	tpCR	NR	TIL high vs low (cutoff=17.5%)
1	5	No	Yes	Low
2	5	No	Yes	Low
3	5	No	Yes	Low
4	5	No	No	Low
5	5	No	No	Low
6	5	Yes	No	Low
7	5	No	No	Low
8	8	No	Yes	Low
9	10	No	Yes	Low
10	10	Yes	No	Low
11	10	Yes	No	Low
12	10	No	No	Low
13	10	No	No	Low
14	10	No	No	Low
15	10	No	No	Low
16	12	No	No	Low
17	12	No	No	Low
18	15	No	Yes	Low
19	15	No	No	Low
20	17	Yes	Yes	Low
21	17	No	Yes	Low
22	20	No	No	High
23	20	No	No	High
24	20	No	No	High
25	20	No	No	High
26	20	No	No	High
27	20	No	No	High
28	20	No	No	High
29	20	No	No	High
30	25	No	No	High
31	25	No	No	High
32	30	No	No	High
33	30	No	No	High
34	30	No	No	High
35	30	No	No	High
36	40	Yes	No	High
37	40	No	No	High
38	70	Yes	No	High
